# Supplementary material for: Genomic profiling of dioecious Amaranthus species provides novel insights into species relatedness and sex genes
Source: BMC Biol. 2023 Feb 20;21:37. doi: 10.1186/s12915-023-01539-9 (PMC9940365; doi:10.1186/s12915-023-01539-9)
Supplement: Supplementary file 1 — Additional file 1: Table S1. TableS1 – Amaranthus species and other members of Caryophyllales used in this study. [file 12915_2023_1539_MOESM1_ESM.xlsx]

## Sheet: Table S1
Table S1: Amaranthus species and other members of Caryophyllales used in this study
Species	Accession ID	Origin of accession	*Species geographical origin	Voucher specimen number	Project number	SRA number	Sequencing platform	Reference
Amaranthus acanthochiton male	PI 632239	Texas	Southwestern US, Northern Mexico	ILLS00148924	PRJNA836903	SRR19158647	Novaseq 6000	Current study
Amaranthus acanthochiton female	PI 632239	Texas	Southwestern US, Northern Mexico	ILLS00148925	PRJNA836903	SRR19158648	Novaseq 6000	Current study
Amaranthus arenicola male	PI 599670	Kansas	US Great Plains	ILLS00148920	PRJNA836903	SRR19158645	Novaseq 6000	Current study
Amaranthus australis male	PI 553077	Florida	Southeastern U.S., Eastern Mexico, West Indies, Northern South America	ILLS00148921	PRJNA836903	SRR19158644	Novaseq 6000	Current study
Amaranthus cannabinus male	PI 641041	New Jersey	U.S. Atlantic Coast	ILLS00148926	PRJNA836903	SRR19158642	Novaseq 6000	Current study
Amaranthus cannabinus female	PI 641041	New Jersey	U.S. Atlantic Coast	ILLS00148927	PRJNA836903	SRR19158643	Novaseq 6000	Current study
Amaranthus floridanus male	PI 553078	Florida	Florida	ILLS00148930	PRJNA836903	SRR19158641	Novaseq 6000	Current study
Amaranthus tuberculatus male (1)	Imazethapyr-resistant population (ACR)	Adams County, Illinois	Midwestern U.S., Ontario	NA	PRJNA641102	SRR12075660	Hiseq 3000	Montgomery et al. (2020). Genome Biol Evol. 12(11):1988–93
Amaranthus tuberculatus (2)	NA	USA	Midwestern U.S., Ontario	NA	PRJNA770655	SRR16301005	Novaseq 6000	Kreiner et al. (2022). Evolution 76(1):70-85
Amaranthus greggii male	PI 667170	Louisiana	Coastal Louisiana, Texas, Mexico	ILLS00148922	PRJNA836903	SRR19158639	Novaseq 6000	Current study
Amaranthus greggii female	PI 667170	Louisiana	Coastal Louisiana, Texas, Mexico	ILLS00148923	PRJNA836903	SRR19158640	Novaseq 6000	Current study
Amaranthus watsonii male	PI 633593	Mexico	Southwestern U.S., Northwestern Mexico	ILLS00148929	PRJNA836903	SRR19158646	Novaseq 6000	Current study
Amaranthus watsonii female	PI 633593	Mexico	Southwestern U.S., Northwestern Mexico	ILLS00148928	PRJNA836903	SRR19158638	Novaseq 6000	Current study
Amaranthus palmeri	PI 632235	Arizona	Southwestern U.S., Northern Mexico	NA	PRJNA352935	SRR5012826	Hiseq 2500	Molin et al. (2017). BMC Genomics. 18(1):1-16
Amaranthus hybridus	NA	USA	Eastern North America, Mexico, Central America, and Northern South America	NA	PRJNA641102	SRR12075659	Hiseq 3000	Montgomery et al. (2020). Genome Biol Evol. 12(11):1988–93
Amaranthus hypochondriacus	PI 511731	Mexico	Western and Central Mexico	NA	PRJNA290898	SRR2130055	Hiseq 2500	Clouse et al. (2016). The Plant Genome 9(1)
Amaranthus cruentus	cv. Arusha	Tanzania	Southern Mexico and Guatemala	NA	PRJNA713964	SRR13980263	Hiseq 4000	Ma et al. (2021). Plant J. 107(2):613–28
Amaranthus caudatus	PI 642741	Bolivia	Andean region of South America	NA	PRJNA290898	SRR2130081	Hiseq 2500	Clouse et al. (2016). The Plant Genome 9(1)
Amaranthus quitensis	PI 490720	Ecuador	Andean region of South America	NA	PRJEB30531	ERR3021376	Hiseq 4000	Stetter et al. (2020). Mol. Bio. and Evol. 37(5):1407-1419
Amaranthus tricolor	cv. Green	Shenzhen, China	Tropical Asia	NA	PRJNA891371	SRR21968681	Novaseq 6000	NA
Atriplex hortensis	Triple Purple	Philomath, Oregon	Eurasia	NA	PRJNA607334	SRR11123174	Hiseq 2500	Hunt et al. (2020). Front. Plant Sci. 11:624
Spinacia oleracea	PI 222750	Iran	Middle East; Present day Iran; formally Persia	NA	PRJNA598728	SRR15321756	Hiseq 4000	Cai et al. (2021). Nature Communications 12:7246
Spinacia tetrandra	PI 677116	Georgia	Central Asia	NA	PRJNA598728	SRR15321665	Hiseq 4000	Cai et al. (2021). Nature Communications 12:7246
Spinacia turkestanica	PI 677110	Thuringen, Germany	Central Asia	NA	PRJNA598728	SRR15321943	Hiseq 4000	Cai et al. (2021). Nature Communications 12:7246
Beta vulgaris ssp. vulgaris	NA	Poland	Mediterranean region	NA	PRJNA815240	SRR18475650	Hiseq 2500	Wascher et al. (2022). Nature Communications 13:2021
Beta vulgaris ssp. maritima	PI 504202	Italy	Mediterranean region	NA	PRJNA815240	SRR18475553	Hiseq 2500	Wascher et al. (2022). Nature Communications 13:2021
Chenopodium quinoa	PI 584524	Chile	Andean region of South America	NA	PRJNA673789	SRR12978386	Hiseq 6000	Patiranage et al. (2020). BioRxiv
Dysphania anthelmintica	PI 689078	Pinellas County, Florida	North America	NA	PRJNA821252	SRR18745523	Hiseq 6000	NA
Polygonum aviculare	NA	UK	Eurasia and North America	NA	PRJEB47299	ERR6688690	Hiseq 6000	NA
*Cited in Zurita-Silva et al, (2014). Molecular Breeding 34:13-30; Waselkov et al. (2018). Systematic Botany 43(2):439-458; Ribera et al. (2021). Genetic Resources and Crop Evolution 68:1023-1032; Uotila et al. (2021). Systematics and Phylogeny 70(3):526-551
