# Supplementary material for: Genomic profiling of dioecious Amaranthus species provides novel insights into species relatedness and sex genes
Source: BMC Biol. 2023 Feb 20;21:37. doi: 10.1186/s12915-023-01539-9 (PMC9940365; doi:10.1186/s12915-023-01539-9)
Supplement: Supplementary file 3 — Additional file 3: Tables S1 – S6. Table S1 – Genome size estimates (bp) from CovEST basic and repeats model, and findGSE. Table S2A – Composition (%) of repeats identified in Amaranthus species using RepeatExplorer2. Table S2B – Composition (%) of repeats identified in Amaranthus species using dnaPipeTE. Table S3 – Repeat composition for A. hypochondriacus, A. hybridus and A. tuberculatus genome assemblies. Table S4 – Composition of repeats for A. palmeri genome assembly and the male-specific region of the Y. Table S5 – Statistics of short-reads alignment to A. tuberculatus male contig assembly. Table S6 – Statistics of short-reads alignment to A. palmeri male scaffold assembly. [file 12915_2023_1539_MOESM3_ESM.xlsx]

## Sheet: Table S1
Table S1. Genome size estimates (bp) from CovEST basic and repeats model, and findGSE
Species	CovEST (Basic)	CovEST (Repeats)	findGSE
Amaranthus acanthochiton male	821422717	3009803689	963337690
Amaranthus arenicola male	514428263	1116719111	844267910
Amaranthus australis male	747955595	1691151847	1062806380
Amaranthus cannabinus male	528085722	1287318067	887382077
Amaranthus floridanus male	596490679	1246252082	1203864309
Amaranthus tuberculatus male (1)	572637033	1194310813	957955123
Amaranthus greggii male	893734278	4513736248	806872572
Amaranthus watsonii male	469796398	837203124	621160973
Amaranthus palmeri*	361183572	798499878	597644179
*Sex not specified by the authors

## Sheet: Table S2
Table S2A. Composition (%) of repeats identified in Amaranthus species using RepeatExplorer2
Repeat type	Order/Superfamily	A. acanthochiton	A. arenicola	A. australis	A. cannabinus	A. floridanus	A. tuberculatus	A. greggii	A. watsonii	A. palmeri	A. hybridus	A. hypochondriacus	A. cruentus
DNA transposons	TIR/ hAT	0.32	0.09	0.6	0.89	0.24	0.47	0.17	0.18	0.48	0.68	0.44	0.87
	TIR/Mutator	0.72	0.52	0.76	1.16	0.41	0.72	0.47	0.21	–	1.14	0.31	0.48
	TIR/ EnSpm	0.88	1.33	1.68	1.4	1.17	0.9	1.18	0.8	0.69	0.53	0.62	0.43
	TIR/ Tc1-Mariner	0.1	0.11	0.23	0.24	0.15	0.14	0.21	0.17	0.04	0.21	0.26	0.18
	RC/ Helitron	0.2	0.09	0.38	0.62	0.45	0.52	0.23	0.42	0.74	0.28	0.59	0.24
Retrotransposons	LTR/Copia	5.46	6.42	6.41	6.48	5.95	6.62	5.42	4.11	3.46	4.16	4.79	3.22
	LTR/Ty3	8.46	7.55	9.75	14.56	7.62	8.29	7.02	2.71	2.64	3.67	2.21	1.69
	Unclassified LTRs	1.78	2.57	3	2.33	1.62	1.53	1.46	1.04	0.42	1.03	1.29	1.69
	LINE	1.18	2.24	2.57	2.17	1.73	2.13	1.55	0.85	0.67	0.5	0.74	0.43
rDNA		3.63	2.97	2.12	2.01	2.43	3.33	2.69	5.37	2.4	3.49	4.33	3.84
Satellites		0.09	0.3	1.38	0.21	0.94	0.82	1.5	3.43	0.63	1.4	0.82	3.69
Unclassified repeats		11.96	10.89	9.7	9.39	12.68	10.99	12.28	7.85	13.12	8.55	12.01	11.01
Total		34.8	34.51	38.58	41.47	35.39	36.46	34.19	27.13	25.27	25.67	28.42	27.77
Table S2B. Composition (%) of repeats identified in Amaranthus species using dnaPipeTE
Repeat type	Order	A. acanthochiton	A. arenicola	A. australis	A. cannabinus	A. floridanus	A. tuberculatus	A. greggii	A. watsonii	A. palmeri	A. hybridus	A. hypochondriacus	A. cruentus
DNA transposons	TIR	3.49	3.97	3.5	3.81	3.58	3.64	3.13	3.24	3.29	4.36	4.3	3.49
	RC	0.13	0.16	0.14	0.15	0.15	0.16	0.14	0.22	0.23	0.26	0.27	0.21
Retrotransposons	LINE	1.99	2.5	2.24	2.39	2.63	2.74	1.79	2.52	1.73	1.65	1.65	1.04
	LTR	17.32	17.09	16.01	18.49	17.19	17.5	13.13	11.65	11.16	12.06	12.52	9.02
	SINE	0.1	0.13	0.06	0.07	0.09	0.09	0.08	0.11	0.14	0.1	0.08	0.05
rRNA		1.41	1.03	1.23	0.94	0.87	1.67	1.8	2.59	1.31	1.58	2.87	1.66
tRNA		0.01	0.01	0.02	0.03	0.03	0.03	0.03	0.05	0.03	0.04	0.05	0.04
Simple repeat		0.08	0.05	0.06	0.11	0.05	0.06	0.05	3.44	2.4	1.2	1.43	2.3
repeats_under_0.001% or low copy repeats		14.61	14.9	24.35	22.14	16.4	17.15	16.82	7.99	5.44	12.37	5.78	9.11
Unknown		12.65	13.18	12.87	12.54	13.21	13.36	15.87	12.22	11.29	13.84	10.27	8.85
Total		51.79	53.02	60.48	60.67	54.2	56.4	52.84	44.03	37.02	47.46	39.22	35.77
TIR: Terminal inverted repeats, hAT: hobo Activator, RC: Rolling circle, LTR: Long terminal repeats, LINE: Long interspersed nuclear elements, SINE: Short interspersed nuclear elements, rDNA: ribosomal DNA

## Sheet: Table S3
Table S3. Repeat composition for A. hypochondriacus, A. hybridus and A. tuberculatus genome assemblies
			A. hypochondriacus			A. hybridus			A. tuberculatus
Repeat type	Order	Superfamily	Count	Bp masked	% masked	Count	Bp masked	% masked	Count	Bp masked	% masked
DNA transposons	TIR	hAT-Ac	33857	9233115	2.33	37586	10811354	2.65	36474	10146112	1.74
		Tc1-Mariner	45900	8579508	2.17	42539	8350859	2.04	43359	7799873	1.34
		EnSpm	10711	4915086	1.24	11708	6084562	1.49	14646	10504424	1.8
	RC	Helitron	5817	2068966	0.52	5629	2264658	0.55	5043	1935867	0.33
Retrotransposons	LINE	L1	10669	8144474	2.06	8777	6853681	1.68	22763	22489213	3.86
		RTE-BovB	23480	5798528	1.46	26228	6205812	1.52	21618	5597896	0.96
	LTR	Copia	76912	37559608	9.49	75980	38074208	9.32	138626	73269263	12.58
		Gypsy	45753	31186426	7.88	46451	35410725	8.66	110017	99009296	17.01
	SINE	tRNA-RTE	11825	1660524	0.42	8268	1052340	0.26	11377	1593229	0.27
Unknown			443107	86340525	21.81	411952	81458428	19.93	451997	86842114	14.92
Total interspersed			777562	216828713	54.78	776662	223323159	54.64	1008619	364751538	62.65
Low complexity			17178	888319	0.22	16345	833222	0.2	18951	970570	0.17
Small RNA			2887	425766	0.11	4735	1022498	0.25	4514	1697848	0.29
Satellite			101	7473	0	2763	479235	0.12	1138	279514	0.05
Simple repeat			102899	10178309	2.57	98015	8749544	2.14	126749	16952634	2.91
Total			900314	228295514	57.68	898253	234378724	57.34	1159631	384617925	66.06

## Sheet: Table S4
Table S4. Composition of repeats for A. palmeri genome assembly and the male-specific region of the Y
			Genome assembly			MSY region
Repeat type	Order	Superfamily	Count	Bp masked	% masked	Count	Bp masked	% masked
DNA transposons	TIR	hAT-Ac	45612	9825800	2.39	28	20894	1.65
		Tc1-Mariner	41127	7346724	1.78	55	11489	0.91
		EnSpm	11707	5290356	1.28	89	42008	3.31
	RC	Helitron	3619	1483280	0.36	2	106	0.01
Retrotransposons	LINE	L1	20169	15056477	3.66	160	242543	19.13
		RTE-BovB	19013	4790960	1.16	36	20822	1.64
	LTR	Copia	90411	40076858	9.73	266	198221	15.64
		Gypsy	41744	32074485	7.79	160	163715	12.91
	SINE	tRNA-RTE	10213	1444994	0.35	5	816	0.06
Unknown			402719	71824048	17.44	534	105421	8.32
Total interspersed			771063	214411999	52.05	1576	911592	71.91
Low complexity			17917	934457	0.23	38	1946	0.15
Small RNA			5384	917846	0.22	17	14634	1.15
Satellite			211	64245	0.02	7	5966	0.47
Simple repeat			102889	14502688	3.52	279	60804	4.8
Total			897144	230795754	56.03	1917	994942	78.49

## Sheet: Table S5
Table S5. Statistics of short-reads alignment to A. tuberculartus male contig assembly
Species	Total	Secondary	Mapped (%)	Properly paired (%)
Amaranthus acanthochiton male	637967781	33663611	575,569,122 (90.22)	429,855,786 (71.13)
Amaranthus arenicola male	565228705	31747819	547,576,392 (96.88)	416,614,810 (78.09)
Amaranthus australis male	674884005	32473511	619,814,982 (91.84)	490,112,660 (76.29)
Amaranthus cannabinus male	631558571	39144151	609,321,903 (96.48)	447,844,436 (75.60)
Amaranthus floridanus male	599389303	26697429	567,372,016 (94.66)	457,689,436 (79.92)
Amaranthus tuberculatus male (1)	465413725	7987031	459,095,489 (98.64)	428,906,144 (93.77)
Amaranthus greggii male	550711527	24775951	459,786,628 (83.49)	350,302,446 (66.61)
Amaranthus watsonii male	560886641	35562483	518,102,965 (92.37)	353,811,896 (67.35)
Amaranthus palmeri*	177074719	7172467	155,640,308 (87.90)	96,200,642 (56.62)
*Sex not specified by the authors

## Sheet: Table S6
Table S6. Statistics of short-reads alignment to A. palmeri male scaffold assembly
Species	Total	Secondary	Mapped (%)	Properly paired (%)
Amaranthus acanthochiton male	637369385	33065215	523,143,534 (82.08)	347,042,586 (57.43)
Amaranthus arenicola male	566819982	33339096	497,913,673 (87.84)	330,241,942 (61.90)
Amaranthus australis male	673893831	31483337	555,472,125 (82.43)	402,238,840 (62.61)
Amaranthus cannabinus male	630748705	38334285	552,431,143 (87.58)	360,620,576 (60.87)
Amaranthus floridanus male	606914537	34222663	511,473,071 (84.27)	329,311,824 (57.50)
Amaranthus tuberculatus male (1)	485277940	27851246	425,393,389 (87.66)	284,170,778 (62.12)
Amaranthus greggii male	552515483	26579907	415,773,512 (75.25)	274,083,838 (52.11)
Amaranthus watsonii male	550765143	25440985	527,894,235 (95.85)	425,193,996 (80.94)
Amaranthus palmeri*	175307668	5405416	167,119,935 (95.33)	131,967,258 (77.67)
*Sex not specified by the authors
