# Supplementary material for: Genomic profiling of dioecious Amaranthus species provides novel insights into species relatedness and sex genes
Source: BMC Biol. 2023 Feb 20;21:37. doi: 10.1186/s12915-023-01539-9 (PMC9940365; doi:10.1186/s12915-023-01539-9)
Supplement: Supplementary file 5 — Additional file 5: Tables S1 – S10. Table S1 – Coverage analysis for A. acanthochiton male and female reads mapped to A. palmeri genome. Table S2 – Coverage analysis for A. cannabinus male and female reads mapped to A. palmeri genome. Table S3 – Coverage analysis for A. greggii male and female reads mapped to A. palmeri genome. Table S4 – Coverage analysis for A. watsonii male and female reads mapped to A. palmeri genome. Table S5 – Coverage analysis for A. acanthochiton male and female reads mapped to A. tuberculatus genome. Table S6 – Coverage analysis for A. cannabinus male and female reads mapped to A. tuberculatus genome. Table S7 – Coverage analysis for A. greggii male and female reads mapped to A. tuberculatus genome. Table S8 – Coverage analysis for A. watsonii male and female reads mapped to A. tuberculatus genome. Table S9 – Coverage analysis for A. tuberculatus male (ERR3220246) and female (ERR3220227) reads mapped to A. tuberculatus genome. Table S10 – Coverage analysis for A. tuberculatus male (ERR3220310) and female (ERR3220231) reads mapped to A. tuberculatus genome. [file 12915_2023_1539_MOESM5_ESM.xlsx]

## Sheet: Table S1
Table S1. Coverage analysis for A. acanthochiton male and female reads mapped to A. palmeri draft genome using DifCover pipeline
Scaffold	Start	Stop	Windows	log2(Male coverage/Female coverage)	Bases spanned	Scaffold length	Scaffold name	Proportion_full	Total scaffold proportion with significantly different coverage
Y_Scaffold_1	1128501	1130992	2	1.5324	2491	31626665	Y-like	7.87627e-05	0.00627866
Y_Scaffold_1	8289023	8292449	4	-2.2904	3426	31626665	Y-like	0.000108326	0.00627866
Y_Scaffold_1	8675541	8678198	3	-2.6655	2657	31626665	Y-like	8.40114e-05	0.00627866
Y_Scaffold_1	14814100	14825406	9	-1.1129	11306	31626665	Y-like	0.000357483	0.00627866
Y_Scaffold_1	14827737	14829022	2	-6.5401	1285	31626665	Y-like	4.06303e-05	0.00627866
Y_Scaffold_1	16627883	16636395	5	-5.2008	8512	31626665	Y-like	0.00026914	0.00627866
Y_Scaffold_1	16694361	16715240	6	-1.9781	20879	31626665	Y-like	0.000660171	0.00627866
Y_Scaffold_1	17662231	17675730	6	-1.0315	13499	31626665	Y-like	0.000426823	0.00627866
Y_Scaffold_1	18175863	18177864	3	1.6374	2001	31626665	Y-like	6.32694e-05	0.00627866
Y_Scaffold_1	19332512	19333743	2	1.5772	1231	31626665	Y-like	3.89229e-05	0.00627866
Y_Scaffold_1	19701314	19707486	6	2.0316	6172	31626665	Y-like	0.000195152	0.00627866
Y_Scaffold_1	19999729	20010962	4	-1.7937	11233	31626665	Y-like	0.000355175	0.00627866
Y_Scaffold_1	21862652	21866576	4	-1.8278	3924	31626665	Y-like	0.000124073	0.00627866
Y_Scaffold_1	22606315	22629282	12	-0.9067	22967	31626665	Y-like	0.000726191	0.00627866
Y_Scaffold_1	22800387	22819511	11	-1.8112	19124	31626665	Y-like	0.00060468	0.00627866
Y_Scaffold_1	22883500	22892269	4	-1.1504	8769	31626665	Y-like	0.000277266	0.00627866
Y_Scaffold_1	23109718	23114839	5	-1.2725	5121	31626665	Y-like	0.00016192	0.00627866
Y_Scaffold_1	23838344	23844513	4	-1.5188	6169	31626665	Y-like	0.000195057	0.00627866
Y_Scaffold_1	24751351	24753357	3	1.2804	2006	31626665	Y-like	6.34275e-05	0.00627866
Y_Scaffold_1	24815193	24819906	5	-1.2836	4713	31626665	Y-like	0.00014902	0.00627866
Y_Scaffold_1	25082073	25083905	2	1.3683	1832	31626665	Y-like	5.79258e-05	0.00627866
Y_Scaffold_1	25604621	25607948	4	0.8486	3327	31626665	Y-like	0.000105196	0.00627866
Y_Scaffold_1	25701656	25707401	4	-0.7445	5745	31626665	Y-like	0.000181651	0.00627866
Y_Scaffold_1	25901030	25907405	5	-1.5591	6375	31626665	Y-like	0.00020157	0.00627866
Y_Scaffold_1	26891129	26892777	2	1.6694	1648	31626665	Y-like	5.21079e-05	0.00627866
Y_Scaffold_1	27213863	27216860	3	1.3211	2997	31626665	Y-like	9.47618e-05	0.00627866
Y_Scaffold_1	27293809	27298981	3	1.5716	5172	31626665	Y-like	0.000163533	0.00627866
Y_Scaffold_1	28124765	28127789	4	0.8842	3024	31626665	Y-like	9.56155e-05	0.00627866
Y_Scaffold_1	28176493	28179973	4	0.8628	3480	31626665	Y-like	0.000110034	0.00627866
Y_Scaffold_1	28651253	28658741	5	-0.9941	7488	31626665	Y-like	0.000236762	0.00627866
Y_Scaffold_10	552001	593853	7	-1.089	41852	16397930	Y-like	0.00255227	0.00748576
Y_Scaffold_10	1480818	1488243	5	-1.367	7425	16397930	Y-like	0.000452801	0.00748576
Y_Scaffold_10	3403538	3409646	4	-2.2773	6108	16397930	Y-like	0.000372486	0.00748576
Y_Scaffold_10	3846887	3898829	13	0.7746	51942	16397930	Y-like	0.00316759	0.00748576
Y_Scaffold_10	5941439	5946042	2	-5.1089	4603	16397930	Y-like	0.000280706	0.00748576
Y_Scaffold_10	8140211	8141452	2	-1.8456	1241	16397930	Y-like	7.56803e-05	0.00748576
Y_Scaffold_10	16131864	16139392	7	-1.094	7528	16397930	Y-like	0.000459082	0.00748576
Y_Scaffold_10	16237916	16239968	3	0.8152	2052	16397930	Y-like	0.000125138	0.00748576
Y_Scaffold_11	45692	53036	2	2.0994	7344	16251303	Y-like	0.000451902	0.00490595
Y_Scaffold_11	554961	558764	3	-1.1441	3803	16251303	Y-like	0.000234012	0.00490595
Y_Scaffold_11	617648	639797	18	-1.1314	22149	16251303	Y-like	0.00136291	0.00490595
Y_Scaffold_11	4891715	4902652	6	-1.3412	10937	16251303	Y-like	0.000672992	0.00490595
Y_Scaffold_11	6563527	6569652	2	-1.5412	6125	16251303	Y-like	0.000376893	0.00490595
Y_Scaffold_11	6570966	6574030	3	0.7614	3064	16251303	Y-like	0.000188539	0.00490595
Y_Scaffold_11	7010576	7012474	2	-2.1416	1898	16251303	Y-like	0.000116791	0.00490595
Y_Scaffold_11	10357623	10359851	3	2.2777	2228	16251303	Y-like	0.000137097	0.00490595
Y_Scaffold_11	10360954	10364161	4	8.0554	3207	16251303	Y-like	0.000197338	0.00490595
Y_Scaffold_11	13338659	13341090	2	3.0114	2431	16251303	Y-like	0.000149588	0.00490595
Y_Scaffold_11	13880172	13882084	2	1.9595	1912	16251303	Y-like	0.000117652	0.00490595
Y_Scaffold_11	14392986	14395689	2	1.8051	2703	16251303	Y-like	0.000166325	0.00490595
Y_Scaffold_11	14398958	14407413	5	-0.8541	8455	16251303	Y-like	0.000520266	0.00490595
Y_Scaffold_11	15055195	15058667	3	5.9422	3472	16251303	Y-like	0.000213644	0.00490595
Y_Scaffold_12	848378	852447	5	2.4218	4069	14118028	Y-like	0.000288213	0.0070286
Y_Scaffold_12	1340968	1343677	3	-1.6697	2709	14118028	Y-like	0.000191882	0.0070286
Y_Scaffold_12	1810194	1811817	2	-3.5816	1623	14118028	Y-like	0.000114959	0.0070286
Y_Scaffold_12	1842254	1851376	6	1.0774	9122	14118028	Y-like	0.000646124	0.0070286
Y_Scaffold_12	2837653	2841111	4	-2.2725	3458	14118028	Y-like	0.000244935	0.0070286
Y_Scaffold_12	3110202	3112564	3	-2.6138	2362	14118028	Y-like	0.000167304	0.0070286
Y_Scaffold_12	4495864	4496909	2	5.9382	1045	14118028	Y-like	7.40188e-05	0.0070286
Y_Scaffold_12	5291173	5303924	3	-1.8774	12751	14118028	Y-like	0.000903171	0.0070286
Y_Scaffold_12	6963732	6966095	3	1.7623	2363	14118028	Y-like	0.000167375	0.0070286
Y_Scaffold_12	7275604	7281367	6	1.0045	5763	14118028	Y-like	0.000408201	0.0070286
Y_Scaffold_12	7548150	7549159	2	1.9121	1009	14118028	Y-like	7.14689e-05	0.0070286
Y_Scaffold_12	9916160	9917165	2	-1.4951	1005	14118028	Y-like	7.11856e-05	0.0070286
Y_Scaffold_12	10797466	10800702	4	1.2101	3236	14118028	Y-like	0.00022921	0.0070286
Y_Scaffold_12	11321666	11330818	5	2.4145	9152	14118028	Y-like	0.000648249	0.0070286
Y_Scaffold_12	11390157	11391771	2	0.951	1614	14118028	Y-like	0.000114322	0.0070286
Y_Scaffold_12	12037549	12044932	5	-0.7403	7383	14118028	Y-like	0.000522948	0.0070286
Y_Scaffold_12	12221400	12227247	4	1.1068	5847	14118028	Y-like	0.000414151	0.0070286
Y_Scaffold_12	12361123	12370180	5	1.887	9057	14118028	Y-like	0.00064152	0.0070286
Y_Scaffold_12	12823859	12837632	10	-5.4211	13773	14118028	Y-like	0.000975561	0.0070286
Y_Scaffold_12	12921390	12923279	2	-1.3129	1889	14118028	Y-like	0.000133801	0.0070286
Scaffold_126	22236	26738	5	0.7613	4502	89020	Autosome	0.0505729	0.0505729
Scaffold_13	319019	328845	6	1.8199	9826	13294510	Autosome	0.000739102	0.00896475
Scaffold_13	329887	348863	10	-1.3573	18976	13294510	Autosome	0.00142736	0.00896475
Scaffold_13	1121007	1123121	2	-0.8112	2114	13294510	Autosome	0.000159013	0.00896475
Scaffold_13	1125093	1126690	2	1.9644	1597	13294510	Autosome	0.000120125	0.00896475
Scaffold_13	1127979	1136744	5	-1.0056	8765	13294510	Autosome	0.000659295	0.00896475
Scaffold_13	1209220	1210901	2	2.1775	1681	13294510	Autosome	0.000126443	0.00896475
Scaffold_13	3177914	3189598	5	-1.2661	11684	13294510	Autosome	0.000878859	0.00896475
Scaffold_13	3600502	3607077	5	-2.6951	6575	13294510	Autosome	0.000494565	0.00896475
Scaffold_13	4361699	4366494	4	1.0062	4795	13294510	Autosome	0.000360675	0.00896475
Scaffold_13	4680844	4684871	5	7.9339	4027	13294510	Autosome	0.000302907	0.00896475
Scaffold_13	4685875	4686950	2	3.4002	1075	13294510	Autosome	8.08604e-05	0.00896475
Scaffold_13	6095045	6098071	3	-1.0396	3026	13294510	Autosome	0.000227613	0.00896475
Scaffold_13	6326736	6329801	3	-1.2385	3065	13294510	Autosome	0.000230546	0.00896475
Scaffold_13	7250977	7264711	9	-0.7873	13734	13294510	Autosome	0.00103306	0.00896475
Scaffold_13	10727795	10731366	3	1.0855	3571	13294510	Autosome	0.000268607	0.00896475
Scaffold_13	12370559	12372617	3	-3.1987	2058	13294510	Autosome	0.000154801	0.00896475
Scaffold_13	12589456	12595871	5	1.4198	6415	13294510	Autosome	0.00048253	0.00896475
Scaffold_13	12717989	12723714	3	-1.1717	5725	13294510	Autosome	0.000430629	0.00896475
Scaffold_13	12782389	12789279	4	-0.7409	6890	13294510	Autosome	0.000518259	0.00896475
Scaffold_13	12921000	12924583	3	-0.9438	3583	13294510	Autosome	0.00026951	0.00896475
Scaffold_14	188774	191622	3	0.8941	2848	11695121	Autosome	0.00024352	0.00311181
Scaffold_14	1698199	1702725	4	-1.3569	4526	11695121	Autosome	0.000386999	0.00311181
Scaffold_14	2238574	2239600	2	0.8551	1026	11695121	Autosome	8.77289e-05	0.00311181
Scaffold_14	2512035	2514052	3	-7.9873	2017	11695121	Autosome	0.000172465	0.00311181
Scaffold_14	3510781	3515524	5	-0.9615	4743	11695121	Autosome	0.000405554	0.00311181
Scaffold_14	4449111	4452184	2	2.8879	3073	11695121	Autosome	0.000262759	0.00311181
Scaffold_14	5610295	5614353	5	-4.7857	4058	11695121	Autosome	0.000346982	0.00311181
Scaffold_14	7286814	7288173	2	1.7251	1359	11695121	Autosome	0.000116202	0.00311181
Scaffold_14	7883893	7888106	4	2.8079	4213	11695121	Autosome	0.000360236	0.00311181
Scaffold_14	10498190	10500978	3	6.935	2788	11695121	Autosome	0.00023839	0.00311181
Scaffold_14	11505750	11508103	3	1.9627	2353	11695121	Autosome	0.000201195	0.00311181
Scaffold_14	11529540	11532929	3	-1.1706	3389	11695121	Autosome	0.000289779	0.00311181
Scaffold_144	0	37838	2	-1.7515	37838	73290	Autosome	0.516278	0.516278
Scaffold_15	4062838	4069670	2	3.3935	6832	8446923	Autosome	0.000808815	0.000808815
Scaffold_154	0	55840	2	1.1724	55840	66411	Autosome	0.840825	0.840825
Scaffold_155	0	59510	2	-1.4435	59510	65416	Autosome	0.909716	0.909716
Scaffold_16	3237888	3248693	4	-1.2508	10805	8418444	Autosome	0.00128349	0.00475017
Scaffold_16	3739128	3742130	4	1.3105	3002	8418444	Autosome	0.000356598	0.00475017
Scaffold_16	3952962	3962461	5	-0.9898	9499	8418444	Autosome	0.00112836	0.00475017
Scaffold_16	4325218	4328689	4	1.3446	3471	8418444	Autosome	0.000412309	0.00475017
Scaffold_16	6382891	6390646	6	-1.0142	7755	8418444	Autosome	0.000921192	0.00475017
Scaffold_16	7441694	7447151	3	-1.6708	5457	8418444	Autosome	0.00064822	0.00475017
Y_Scaffold_17	40287	47720	5	1.3419	7433	6914372	Y-like	0.00107501	0.0121645
Y_Scaffold_17	1007899	1011820	4	-1.9502	3921	6914372	Y-like	0.00056708	0.0121645
Y_Scaffold_17	1013178	1030838	6	1.1541	17660	6914372	Y-like	0.0025541	0.0121645
Y_Scaffold_17	1800830	1803314	2	3.7588	2484	6914372	Y-like	0.000359252	0.0121645
Y_Scaffold_17	2482579	2483579	2	-3.3836	1000	6914372	Y-like	0.000144626	0.0121645
Y_Scaffold_17	2624059	2627348	4	-1.3948	3289	6914372	Y-like	0.000475676	0.0121645
Y_Scaffold_17	2994631	2999263	3	1.5199	4632	6914372	Y-like	0.000669909	0.0121645
Y_Scaffold_17	3898556	3905062	3	-4.4697	6506	6914372	Y-like	0.000940939	0.0121645
Y_Scaffold_17	5084776	5111859	15	-3.2875	27083	6914372	Y-like	0.00391691	0.0121645
Y_Scaffold_17	5538648	5540932	3	-4.6805	2284	6914372	Y-like	0.000330326	0.0121645
Y_Scaffold_17	6597101	6604919	8	-6.4636	7818	6914372	Y-like	0.00113069	0.0121645
Scaffold_187	0	46426	2	1.0458	46426	51014	Autosome	0.910064	0.910064
Y_Scaffold_19	595480	599444	3	1.4246	3964	2235478	Y-like	0.00177322	0.00726556
Y_Scaffold_19	1456133	1460153	2	-1.5913	4020	2235478	Y-like	0.00179827	0.00726556
Y_Scaffold_19	1693305	1700195	4	-0.9717	6890	2235478	Y-like	0.00308211	0.00726556
Y_Scaffold_19	1768910	1770278	2	-1.7119	1368	2235478	Y-like	0.00061195	0.00726556
Scaffold_2	7137264	7139599	3	-2.0042	2335	25377341	Autosome	9.20112e-05	0.00822734
Scaffold_2	7377125	7380530	4	-0.9837	3405	25377341	Autosome	0.000134175	0.00822734
Scaffold_2	7752740	7777022	5	-1.1567	24282	25377341	Autosome	0.000956838	0.00822734
Scaffold_2	9196420	9215803	9	0.7409	19383	25377341	Autosome	0.000763792	0.00822734
Scaffold_2	9561518	9564597	4	-0.9575	3079	25377341	Autosome	0.000121329	0.00822734
Scaffold_2	9661467	9685060	14	-0.8277	23593	25377341	Autosome	0.000929688	0.00822734
Scaffold_2	11029668	11032466	3	0.9152	2798	25377341	Autosome	0.000110256	0.00822734
Scaffold_2	11865901	11889494	16	-0.9679	23593	25377341	Autosome	0.000929688	0.00822734
Scaffold_2	12201381	12204756	3	-1.6776	3375	25377341	Autosome	0.000132993	0.00822734
Scaffold_2	12799069	12800425	2	1.1578	1356	25377341	Autosome	5.34335e-05	0.00822734
Scaffold_2	12985103	12987781	2	-0.9058	2678	25377341	Autosome	0.000105527	0.00822734
Scaffold_2	13120324	13135596	6	0.9315	15272	25377341	Autosome	0.000601797	0.00822734
Scaffold_2	13529789	13532044	2	2.2299	2255	25377341	Autosome	8.88588e-05	0.00822734
Scaffold_2	13675342	13685347	4	-0.7755	10005	25377341	Autosome	0.000394249	0.00822734
Scaffold_2	14227727	14232717	4	0.8754	4990	25377341	Autosome	0.000196632	0.00822734
Scaffold_2	14262490	14273683	4	-0.8321	11193	25377341	Autosome	0.000441063	0.00822734
Scaffold_2	14555691	14558701	3	-2.1502	3010	25377341	Autosome	0.00011861	0.00822734
Scaffold_2	18257967	18265570	6	-2.8108	7603	25377341	Autosome	0.000299598	0.00822734
Scaffold_2	20950159	20960826	8	-1.3948	10667	25377341	Autosome	0.000420336	0.00822734
Scaffold_2	21914255	21918338	5	1.631	4083	25377341	Autosome	0.000160892	0.00822734
Scaffold_2	22121170	22123180	3	7.2179	2010	25377341	Autosome	7.92045e-05	0.00822734
Scaffold_2	23667940	23673532	3	1.4924	5592	25377341	Autosome	0.000220354	0.00822734
Scaffold_2	24252537	24267388	4	1.4769	14851	25377341	Autosome	0.000585207	0.00822734
Scaffold_2	24412576	24415514	3	-1.7576	2938	25377341	Autosome	0.000115773	0.00822734
Scaffold_2	24657449	24660728	4	1.913	3279	25377341	Autosome	0.00012921	0.00822734
Scaffold_2	24924877	24926040	2	2.8435	1163	25377341	Autosome	4.58283e-05	0.00822734
MSY_Scaffold_20	511391	515931	4	1.2978	4540	1968246	MSY	0.00230662	0.00781152
MSY_Scaffold_20	1393268	1404103	5	1.0612	10835	1968246	MSY	0.0055049	0.00781152
Scaffold_200	0	15934	6	-1.0338	15934	44203	Autosome	0.360473	0.360473
Scaffold_21	1472831	1476184	3	-1.6144	3353	1604223	Autosome	0.00209011	0.00209011
Scaffold_213	0	30617	2	1.3616	30617	33128	Autosome	0.924203	0.924203
Scaffold_216	0	28675	2	-0.8587	28675	31164	Autosome	0.920132	0.920132
Scaffold_22	333499	343909	6	0.8517	10410	1315334	Autosome	0.00791434	0.00791434
Scaffold_25	0	5378	5	0.74	5378	438162	Autosome	0.012274	0.012274
Scaffold_261	0	32029	7	-1.3762	32029	35499	Autosome	0.902251	0.902251
Scaffold_275	0	2262	2	-1.2616	2262	12788	Autosome	0.176885	0.176885
Y_Scaffold_3	1243191	1244256	2	-2.6428	1065	23382003	Y-like	4.55479e-05	0.00508797
Y_Scaffold_3	4319961	4324837	4	-1.1396	4876	23382003	Y-like	0.000208536	0.00508797
Y_Scaffold_3	4481670	4483785	3	-1.7704	2115	23382003	Y-like	9.04542e-05	0.00508797
Y_Scaffold_3	4669332	4671807	3	-2.2504	2475	23382003	Y-like	0.000105851	0.00508797
Y_Scaffold_3	5278291	5279350	2	-1.465	1059	23382003	Y-like	4.52912e-05	0.00508797
Y_Scaffold_3	5521613	5522613	2	2.0018	1000	23382003	Y-like	4.27679e-05	0.00508797
Y_Scaffold_3	5858820	5861380	3	-5.5036	2560	23382003	Y-like	0.000109486	0.00508797
Y_Scaffold_3	6029141	6047776	6	-0.7509	18635	23382003	Y-like	0.00079698	0.00508797
Y_Scaffold_3	6267879	6286123	4	-1.7613	18244	23382003	Y-like	0.000780258	0.00508797
Y_Scaffold_3	6304554	6309805	4	-1.5526	5251	23382003	Y-like	0.000224574	0.00508797
Y_Scaffold_3	6879523	6885372	2	-2.5142	5849	23382003	Y-like	0.00025015	0.00508797
Y_Scaffold_3	10292049	10295778	4	3.1581	3729	23382003	Y-like	0.000159482	0.00508797
Y_Scaffold_3	10873319	10878692	5	1.6046	5373	23382003	Y-like	0.000229792	0.00508797
Y_Scaffold_3	10943758	10950073	4	-2.254	6315	23382003	Y-like	0.00027008	0.00508797
Y_Scaffold_3	11187434	11192664	3	1.1843	5230	23382003	Y-like	0.000223676	0.00508797
Y_Scaffold_3	11482359	11486481	5	-1.4295	4122	23382003	Y-like	0.000176289	0.00508797
Y_Scaffold_3	12691464	12695047	4	-1.4115	3583	23382003	Y-like	0.000153238	0.00508797
Y_Scaffold_3	12932620	12949447	6	-2.1002	16827	23382003	Y-like	0.000719656	0.00508797
Y_Scaffold_3	13890613	13892661	3	-4.8027	2048	23382003	Y-like	8.75887e-05	0.00508797
Y_Scaffold_3	15937096	15939878	3	-2.6082	2782	23382003	Y-like	0.00011898	0.00508797
Y_Scaffold_3	18880694	18883307	3	-1.7212	2613	23382003	Y-like	0.000111753	0.00508797
Y_Scaffold_3	23119547	23122763	3	1.3694	3216	23382003	Y-like	0.000137542	0.00508797
Scaffold_300	0	1254	2	-3.5901	1254	2579	Autosome	0.486235	0.486235
Y_Scaffold_4	3842216	3851466	4	-2.409	9250	21854484	Y-like	0.000423254	0.00532312
Y_Scaffold_4	3880616	3884432	3	1.1714	3816	21854484	Y-like	0.000174609	0.00532312
Y_Scaffold_4	4543075	4545785	3	-1.7044	2710	21854484	Y-like	0.000124002	0.00532312
Y_Scaffold_4	5003996	5005432	2	2.1963	1436	21854484	Y-like	6.57073e-05	0.00532312
Y_Scaffold_4	8264015	8267157	3	-3.2385	3142	21854484	Y-like	0.000143769	0.00532312
Y_Scaffold_4	8567789	8569730	2	-4.1539	1941	21854484	Y-like	8.88147e-05	0.00532312
Y_Scaffold_4	11458436	11461530	3	-1.8977	3094	21854484	Y-like	0.000141573	0.00532312
Y_Scaffold_4	15936687	15969368	18	0.7437	32681	21854484	Y-like	0.00149539	0.00532312
Y_Scaffold_4	16506689	16508043	2	-0.9715	1354	21854484	Y-like	6.19552e-05	0.00532312
Y_Scaffold_4	17270352	17276941	7	-0.8983	6589	21854484	Y-like	0.000301494	0.00532312
Y_Scaffold_4	17716776	17722421	3	0.8533	5645	21854484	Y-like	0.000258299	0.00532312
Y_Scaffold_4	17819305	17827973	6	-6.3655	8668	21854484	Y-like	0.000396623	0.00532312
Y_Scaffold_4	17828980	17837313	5	-1.7392	8333	21854484	Y-like	0.000381295	0.00532312
Y_Scaffold_4	18454388	18458948	3	-1.386	4560	21854484	Y-like	0.000208653	0.00532312
Y_Scaffold_4	19553505	19561443	4	-3.8919	7938	21854484	Y-like	0.000363221	0.00532312
Y_Scaffold_4	20747785	20753465	5	-1.1135	5680	21854484	Y-like	0.000259901	0.00532312
Y_Scaffold_4	20897446	20903449	5	-1.0391	6003	21854484	Y-like	0.00027468	0.00532312
Y_Scaffold_4	20988450	20991944	3	0.9623	3494	21854484	Y-like	0.000159876	0.00532312
Scaffold_46	0	73338	3	-1.1024	73338	99015	Autosome	0.740676	0.740676
Scaffold_5	117003	174764	20	1.0145	57761	21298423	Autosome	0.00271198	0.0119251
Scaffold_5	301280	360759	44	-1.4461	59479	21298423	Autosome	0.00279265	0.0119251
Scaffold_5	415460	432837	10	0.8325	17377	21298423	Autosome	0.000815882	0.0119251
Scaffold_5	2111159	2164298	23	-0.7509	53139	21298423	Autosome	0.00249497	0.0119251
Scaffold_5	2652500	2657149	4	3.2783	4649	21298423	Autosome	0.000218279	0.0119251
Scaffold_5	5155040	5158572	2	1.2379	3532	21298423	Autosome	0.000165834	0.0119251
Scaffold_5	5672086	5673595	2	1.9638	1509	21298423	Autosome	7.08503e-05	0.0119251
Scaffold_5	9437733	9440052	3	4.76	2319	21298423	Autosome	0.000108881	0.0119251
Scaffold_5	9820729	9824245	4	-0.8237	3516	21298423	Autosome	0.000165083	0.0119251
Scaffold_5	9825797	9829351	4	4.5835	3554	21298423	Autosome	0.000166867	0.0119251
Scaffold_5	10010392	10014878	4	-1.8522	4486	21298423	Autosome	0.000210626	0.0119251
Scaffold_5	10154506	10159681	3	1.2956	5175	21298423	Autosome	0.000242976	0.0119251
Scaffold_5	10237733	10245472	5	-1.1419	7739	21298423	Autosome	0.00036336	0.0119251
Scaffold_5	11277269	11281423	4	-2.1912	4154	21298423	Autosome	0.000195038	0.0119251
Scaffold_5	13022158	13025158	4	-4.9508	3000	21298423	Autosome	0.000140855	0.0119251
Scaffold_5	17778906	17790934	10	-0.9999	12028	21298423	Autosome	0.000564737	0.0119251
Scaffold_5	18845350	18847491	3	-2.5169	2141	21298423	Autosome	0.000100524	0.0119251
Scaffold_5	19351929	19357225	5	-0.9204	5296	21298423	Autosome	0.000248657	0.0119251
Scaffold_5	20910659	20911949	2	-1.0666	1290	21298423	Autosome	6.05679e-05	0.0119251
Scaffold_5	21224938	21226780	2	-2.018	1842	21298423	Autosome	8.64853e-05	0.0119251
Scaffold_6	1948784	1952875	5	2.0798	4091	20110894	Autosome	0.000203422	0.00549618
Scaffold_6	4041724	4049679	4	-2.2505	7955	20110894	Autosome	0.000395557	0.00549618
Scaffold_6	4084256	4111251	12	-2.4304	26995	20110894	Autosome	0.00134231	0.00549618
Scaffold_6	4286045	4287060	2	-7.5186	1015	20110894	Autosome	5.04702e-05	0.00549618
Scaffold_6	4288060	4290100	3	-2.5586	2040	20110894	Autosome	0.000101438	0.00549618
Scaffold_6	5151213	5154357	4	0.9195	3144	20110894	Autosome	0.000156333	0.00549618
Scaffold_6	5249548	5278681	10	-0.9643	29133	20110894	Autosome	0.00144862	0.00549618
Scaffold_6	6662021	6663177	2	-2.3721	1156	20110894	Autosome	5.74813e-05	0.00549618
Scaffold_6	6850454	6851981	2	1.7494	1527	20110894	Autosome	7.5929e-05	0.00549618
Scaffold_6	8387539	8389442	2	1.5693	1903	20110894	Autosome	9.46253e-05	0.00549618
Scaffold_6	8413845	8419030	4	-1.2622	5185	20110894	Autosome	0.00025782	0.00549618
Scaffold_6	10388196	10396080	8	-0.858	7884	20110894	Autosome	0.000392026	0.00549618
Scaffold_6	13439482	13442975	3	1.1517	3493	20110894	Autosome	0.000173687	0.00549618
Scaffold_6	15036992	15038335	2	-1.5493	1343	20110894	Autosome	6.67797e-05	0.00549618
Scaffold_6	19093793	19107462	6	3.2409	13669	20110894	Autosome	0.000679681	0.00549618
Y_Scaffold_7	598828	602301	3	1.0466	3473	19699934	Y-like	0.000176295	0.0125927
Y_Scaffold_7	914348	949749	8	0.7521	35401	19699934	Y-like	0.00179701	0.0125927
Y_Scaffold_7	1430419	1500718	24	-0.8398	70299	19699934	Y-like	0.00356849	0.0125927
Y_Scaffold_7	3948189	3952279	4	-4.782	4090	19699934	Y-like	0.000207615	0.0125927
Y_Scaffold_7	4493777	4506891	10	2.8959	13114	19699934	Y-like	0.000665688	0.0125927
Y_Scaffold_7	4900743	4918888	2	1.5805	18145	19699934	Y-like	0.000921069	0.0125927
Y_Scaffold_7	6223012	6225110	3	-1.0086	2098	19699934	Y-like	0.000106498	0.0125927
Y_Scaffold_7	6480462	6484775	2	1.1263	4313	19699934	Y-like	0.000218935	0.0125927
Y_Scaffold_7	6859574	6860588	2	1.0117	1014	19699934	Y-like	5.14723e-05	0.0125927
Y_Scaffold_7	8808017	8840327	12	-0.8296	32310	19699934	Y-like	0.00164011	0.0125927
Y_Scaffold_7	10050698	10055665	5	2.8654	4967	19699934	Y-like	0.000252133	0.0125927
Y_Scaffold_7	10811108	10816596	5	1.2013	5488	19699934	Y-like	0.00027858	0.0125927
Y_Scaffold_7	11362466	11368320	6	0.8402	5854	19699934	Y-like	0.000297158	0.0125927
Y_Scaffold_7	12030893	12033932	4	5.1579	3039	19699934	Y-like	0.000154264	0.0125927
Y_Scaffold_7	17715344	17718156	2	-2.8468	2812	19699934	Y-like	0.000142742	0.0125927
Y_Scaffold_7	17960976	17983591	9	-2.0371	22615	19699934	Y-like	0.00114797	0.0125927
Y_Scaffold_7	17992098	17994411	3	-6.9845	2313	19699934	Y-like	0.000117412	0.0125927
Y_Scaffold_7	18177159	18185494	4	-1.0305	8335	19699934	Y-like	0.000423098	0.0125927
Y_Scaffold_7	18739466	18743562	5	-2.283	4096	19699934	Y-like	0.000207919	0.0125927
Y_Scaffold_7	19366614	19369908	2	1.5611	3294	19699934	Y-like	0.000167209	0.0125927
Y_Scaffold_7	19611336	19612341	2	2.841	1005	19699934	Y-like	5.10154e-05	0.0125927
Scaffold_8	9320141	9323934	4	2.0815	3793	18030403	Autosome	0.000210367	0.00425542
Scaffold_8	10220854	10228673	8	1.7873	7819	18030403	Autosome	0.000433656	0.00425542
Scaffold_8	10229675	10231275	2	7.8144	1600	18030403	Autosome	8.8739e-05	0.00425542
Scaffold_8	10240418	10243914	4	-3.6401	3496	18030403	Autosome	0.000193895	0.00425542
Scaffold_8	10610643	10627028	11	0.8209	16385	18030403	Autosome	0.000908743	0.00425542
Scaffold_8	11195992	11197411	2	3.7346	1419	18030403	Autosome	7.87004e-05	0.00425542
Scaffold_8	11472469	11473623	2	1.8557	1154	18030403	Autosome	6.4003e-05	0.00425542
Scaffold_8	11701342	11702411	2	3.4242	1069	18030403	Autosome	5.92887e-05	0.00425542
Scaffold_8	11815267	11822497	5	-1.4582	7230	18030403	Autosome	0.000400989	0.00425542
Scaffold_8	13327415	13329739	3	-2.2382	2324	18030403	Autosome	0.000128893	0.00425542
Scaffold_8	13895481	13899748	4	-3.3435	4267	18030403	Autosome	0.000236656	0.00425542
Scaffold_8	13943318	13949900	5	-3.2268	6582	18030403	Autosome	0.00036505	0.00425542
Scaffold_8	15510648	15511680	2	2.583	1032	18030403	Autosome	5.72367e-05	0.00425542
Scaffold_8	15513225	15529779	8	-0.9018	16554	18030403	Autosome	0.000918116	0.00425542
Scaffold_8	15819879	15821882	3	3.9644	2003	18030403	Autosome	0.00011109	0.00425542
Scaffold_80	786464	795128	3	0.8665	8664	34472010	Autosome	0.000251334	0.00534637
Scaffold_80	1112240	1114615	2	-4.4141	2375	34472010	Autosome	6.88965e-05	0.00534637
Scaffold_80	2308639	2314138	6	1.4599	5499	34472010	Autosome	0.000159521	0.00534637
Scaffold_80	2659144	2662284	3	-1.8382	3140	34472010	Autosome	9.10884e-05	0.00534637
Scaffold_80	4603876	4619822	6	1.806	15946	34472010	Autosome	0.000462578	0.00534637
Scaffold_80	5728038	5730734	3	1.5046	2696	34472010	Autosome	7.82084e-05	0.00534637
Scaffold_80	5888693	5890938	3	1.0792	2245	34472010	Autosome	6.51253e-05	0.00534637
Scaffold_80	8780466	8814701	10	-0.9077	34235	34472010	Autosome	0.000993125	0.00534637
Scaffold_80	12332959	12334538	2	1.4101	1579	34472010	Autosome	4.58053e-05	0.00534637
Scaffold_80	13421978	13426256	5	-1.4207	4278	34472010	Autosome	0.000124101	0.00534637
Scaffold_80	14603234	14618158	3	1.0123	14924	34472010	Autosome	0.000432931	0.00534637
Scaffold_80	15048295	15062912	6	-1.2487	14617	34472010	Autosome	0.000424025	0.00534637
Scaffold_80	16443442	16444443	2	1.4539	1001	34472010	Autosome	2.90381e-05	0.00534637
Scaffold_80	20921355	20936926	3	-1.2753	15571	34472010	Autosome	0.0004517	0.00534637
Scaffold_80	21660468	21661837	2	1.9737	1369	34472010	Autosome	3.97134e-05	0.00534637
Scaffold_80	24865614	24870125	5	1.2599	4511	34472010	Autosome	0.00013086	0.00534637
Scaffold_80	25372725	25382458	3	-1.3662	9733	34472010	Autosome	0.000282345	0.00534637
Scaffold_80	26878459	26882188	2	-3.1219	3729	34472010	Autosome	0.000108175	0.00534637
Scaffold_80	27609441	27614566	5	1.5362	5125	34472010	Autosome	0.000148671	0.00534637
Scaffold_80	28215950	28218412	3	0.9822	2462	34472010	Autosome	7.14203e-05	0.00534637
Scaffold_80	28555133	28558263	3	0.9952	3130	34472010	Autosome	9.07983e-05	0.00534637
Scaffold_80	28643341	28646598	2	4.0165	3257	34472010	Autosome	9.44825e-05	0.00534637
Scaffold_80	31603960	31607110	3	2.737	3150	34472010	Autosome	9.13785e-05	0.00534637
Scaffold_80	32037012	32042205	4	1.5518	5193	34472010	Autosome	0.000150644	0.00534637
Scaffold_80	32935121	32942364	4	1.2799	7243	34472010	Autosome	0.000210112	0.00534637
Scaffold_80	33586773	33595401	5	4.3684	8628	34472010	Autosome	0.00025029	0.00534637
Y_Scaffold_81	2910480	2912481	3	-3.1976	2001	33215765	Y-like	6.02425e-05	0.00539473
Y_Scaffold_81	5079482	5099010	11	-1.2703	19528	33215765	Y-like	0.000587914	0.00539473
Y_Scaffold_81	5230097	5235064	4	-4.6266	4967	33215765	Y-like	0.000149537	0.00539473
Y_Scaffold_81	5293066	5296960	3	1.4188	3894	33215765	Y-like	0.000117233	0.00539473
Y_Scaffold_81	7691399	7700724	6	-1.7746	9325	33215765	Y-like	0.00028074	0.00539473
Y_Scaffold_81	9886664	9891257	3	-1.4748	4593	33215765	Y-like	0.000138278	0.00539473
Y_Scaffold_81	10120584	10124602	5	-4.217	4018	33215765	Y-like	0.000120967	0.00539473
Y_Scaffold_81	11068070	11079196	4	-1.8683	11126	33215765	Y-like	0.000334961	0.00539473
Y_Scaffold_81	17265176	17269994	4	3.3653	4818	33215765	Y-like	0.000145052	0.00539473
Y_Scaffold_81	17451810	17454065	2	-1.4142	2255	33215765	Y-like	6.78894e-05	0.00539473
Y_Scaffold_81	17473164	17477152	4	-0.7589	3988	33215765	Y-like	0.000120063	0.00539473
Y_Scaffold_81	18700353	18707187	7	0.7499	6834	33215765	Y-like	0.000205746	0.00539473
Y_Scaffold_81	19356922	19358922	3	-1.7815	2000	33215765	Y-like	6.02124e-05	0.00539473
Y_Scaffold_81	20750582	20753206	3	2.4234	2624	33215765	Y-like	7.89986e-05	0.00539473
Y_Scaffold_81	22598104	22601236	2	6.6154	3132	33215765	Y-like	9.42926e-05	0.00539473
Y_Scaffold_81	24476906	24478505	2	-3.5768	1599	33215765	Y-like	4.81398e-05	0.00539473
Y_Scaffold_81	24964119	24968444	5	-1.5419	4325	33215765	Y-like	0.000130209	0.00539473
Y_Scaffold_81	28397062	28404659	3	2.0933	7597	33215765	Y-like	0.000228717	0.00539473
Y_Scaffold_81	30457566	30460574	3	1.5653	3008	33215765	Y-like	9.05594e-05	0.00539473
Y_Scaffold_81	30461574	30509079	11	-0.788	47505	33215765	Y-like	0.00143019	0.00539473
Y_Scaffold_81	30593444	30606455	5	-1.1021	13011	33215765	Y-like	0.000391712	0.00539473
Y_Scaffold_81	31588762	31599287	3	-2.1817	10525	33215765	Y-like	0.000316868	0.00539473
Y_Scaffold_81	32626415	32632932	3	4.0057	6517	33215765	Y-like	0.000196202	0.00539473
Scaffold_83	38522	39541	2	-4.1435	1019	4899967	Autosome	0.000207961	0.00520575
Scaffold_83	630138	631634	2	2.7293	1496	4899967	Autosome	0.000305308	0.00520575
Scaffold_83	2249976	2252792	3	-1.1179	2816	4899967	Autosome	0.000574698	0.00520575
Scaffold_83	3150878	3157232	5	0.759	6354	4899967	Autosome	0.00129674	0.00520575
Scaffold_83	3515190	3527709	3	0.7641	12519	4899967	Autosome	0.00255492	0.00520575
Scaffold_83	3933192	3934496	2	-1.5147	1304	4899967	Autosome	0.000266124	0.00520575
Scaffold_84	90304	96848	4	-1.5235	6544	2698915	Autosome	0.00242468	0.00594646
Scaffold_84	1896075	1905580	6	1.1682	9505	2698915	Autosome	0.00352179	0.00594646
Scaffold_85	539580	546826	5	-1.44	7246	1026202	Autosome	0.00706099	0.0203206
Scaffold_85	651695	654764	4	7.3216	3069	1026202	Autosome	0.00299064	0.0203206
Scaffold_85	880192	886859	4	-1.0232	6667	1026202	Autosome	0.00649677	0.0203206
Scaffold_85	957139	961010	3	-0.8862	3871	1026202	Autosome	0.00377216	0.0203206
Scaffold_88	99949	104781	5	-1.2786	4832	434665	Autosome	0.0111166	0.0111166
Y_Scaffold_9	882659	883660	2	-1.9588	1001	16692146	Y-like	5.99683e-05	0.00540068
Y_Scaffold_9	1563343	1571488	4	1.6446	8145	16692146	Y-like	0.000487954	0.00540068
Y_Scaffold_9	2376460	2380809	3	-2.5035	4349	16692146	Y-like	0.000260542	0.00540068
Y_Scaffold_9	2398900	2404279	3	2.4337	5379	16692146	Y-like	0.000322247	0.00540068
Y_Scaffold_9	2769243	2772392	4	-3.2859	3149	16692146	Y-like	0.000188652	0.00540068
Y_Scaffold_9	9390350	9396428	5	-3.4539	6078	16692146	Y-like	0.000364123	0.00540068
Y_Scaffold_9	11163795	11200801	16	-0.7607	37006	16692146	Y-like	0.00221697	0.00540068
Y_Scaffold_9	12948836	12954133	4	4.4169	5297	16692146	Y-like	0.000317335	0.00540068
Y_Scaffold_9	13560259	13580004	11	-0.9006	19745	16692146	Y-like	0.00118289	0.00540068
Scaffold_92	7898	13254	4	-0.9669	5356	286925	Autosome	0.0186669	0.0312242
Scaffold_92	153706	157309	3	-1.7011	3603	286925	Autosome	0.0125573	0.0312242
Scaffold_94	201008	218436	7	-1.0059	17428	241405	Autosome	0.072194	0.072194
Scaffold_98	54162	57330	3	1.0926	3168	185235	Autosome	0.0171026	0.0171026

## Sheet: Table S2
Table S2. Coverage analysis for A. cannabinus male and female reads mapped to A. palmeri draft genome using DifCover pipeline
Scaffold	Start	Stop	Windows	log2(Male coverage/Female coverage)	Bases spanned	Scaffold length	Scaffold name	Proportion_full	Total scaffold proportion with significantly different coverage
Y_Scaffold_1	4152513	4157809	2	1.3194	5296	31626665	Y-like	0.000167454	0.00369138
Y_Scaffold_1	7230488	7234833	2	2.2164	4345	31626665	Y-like	0.000137384	0.00369138
Y_Scaffold_1	7908976	7912144	2	-1.1497	3168	31626665	Y-like	0.000100169	0.00369138
Y_Scaffold_1	8413322	8415394	3	-1.3903	2072	31626665	Y-like	6.55143e-05	0.00369138
Y_Scaffold_1	8886455	8889537	4	-3.0476	3082	31626665	Y-like	9.74494e-05	0.00369138
Y_Scaffold_1	10982759	10994681	4	-0.7762	11922	31626665	Y-like	0.00037696	0.00369138
Y_Scaffold_1	11369860	11373605	3	1.3331	3745	31626665	Y-like	0.000118413	0.00369138
Y_Scaffold_1	11388932	11395158	4	0.7697	6226	31626665	Y-like	0.000196859	0.00369138
Y_Scaffold_1	12611123	12612953	2	2.2547	1830	31626665	Y-like	5.78626e-05	0.00369138
Y_Scaffold_1	14082491	14084644	2	-2.7109	2153	31626665	Y-like	6.80755e-05	0.00369138
Y_Scaffold_1	15324497	15333504	4	2.0328	9007	31626665	Y-like	0.000284791	0.00369138
Y_Scaffold_1	16656962	16667701	2	1.2593	10739	31626665	Y-like	0.000339555	0.00369138
Y_Scaffold_1	17542964	17544952	2	-1.52	1988	31626665	Y-like	6.28584e-05	0.00369138
Y_Scaffold_1	18064012	18072040	7	-1.1404	8028	31626665	Y-like	0.000253836	0.00369138
Y_Scaffold_1	20239024	20243432	5	-3.589	4408	31626665	Y-like	0.000139376	0.00369138
Y_Scaffold_1	22037963	22040696	3	-2.4373	2733	31626665	Y-like	8.64144e-05	0.00369138
Y_Scaffold_1	24814734	24818366	3	-1.5615	3632	31626665	Y-like	0.00011484	0.00369138
Y_Scaffold_1	26619647	26631525	6	1.2231	11878	31626665	Y-like	0.000375569	0.00369138
Y_Scaffold_1	27296779	27299876	2	1.426	3097	31626665	Y-like	9.79237e-05	0.00369138
Y_Scaffold_1	28267628	28280927	7	-0.907	13299	31626665	Y-like	0.0004205	0.00369138
Y_Scaffold_1	28361244	28365342	5	5.3792	4098	31626665	Y-like	0.000129574	0.00369138
Y_Scaffold_10	4539931	4552017	11	5.6759	12086	16397930	Y-like	0.000737044	0.000737044
Y_Scaffold_11	618343	639960	14	5.5606	21617	16251303	Y-like	0.00133017	0.00783156
Y_Scaffold_11	2296823	2342321	15	0.8304	45498	16251303	Y-like	0.00279965	0.00783156
Y_Scaffold_11	2924453	2926526	3	-6.7348	2073	16251303	Y-like	0.000127559	0.00783156
Y_Scaffold_11	5339358	5346095	5	-2.785	6737	16251303	Y-like	0.000414551	0.00783156
Y_Scaffold_11	6146942	6150047	2	1.3219	3105	16251303	Y-like	0.000191062	0.00783156
Y_Scaffold_11	6535270	6560718	6	1.5007	25448	16251303	Y-like	0.00156591	0.00783156
Y_Scaffold_11	7626857	7628652	2	1.8015	1795	16251303	Y-like	0.000110453	0.00783156
Y_Scaffold_11	9866923	9870096	2	-1.4003	3173	16251303	Y-like	0.000195246	0.00783156
Y_Scaffold_11	10640781	10642338	2	1.6105	1557	16251303	Y-like	9.58077e-05	0.00783156
Y_Scaffold_11	10888083	10896793	7	6.3288	8710	16251303	Y-like	0.000535957	0.00783156
Y_Scaffold_11	12977816	12983112	3	4.8436	5296	16251303	Y-like	0.000325882	0.00783156
Y_Scaffold_11	15532941	15535205	2	-3.6863	2264	16251303	Y-like	0.000139312	0.00783156
Y_Scaffold_12	111166	125057	6	1.1428	13891	14118028	Y-like	0.000983919	0.00384388
Y_Scaffold_12	349994	351000	2	1.8579	1006	14118028	Y-like	7.12564e-05	0.00384388
Y_Scaffold_12	2010445	2013407	3	-5.9178	2962	14118028	Y-like	0.000209803	0.00384388
Y_Scaffold_12	7250238	7267889	10	-2.7391	17651	14118028	Y-like	0.00125025	0.00384388
Y_Scaffold_12	7270044	7272045	3	-9.7688	2001	14118028	Y-like	0.000141734	0.00384388
Y_Scaffold_12	7987464	7989572	3	7.6596	2108	14118028	Y-like	0.000149313	0.00384388
Y_Scaffold_12	11830358	11832253	2	-1.9344	1895	14118028	Y-like	0.000134226	0.00384388
Y_Scaffold_12	13338051	13344491	4	-0.8369	6440	14118028	Y-like	0.000456154	0.00384388
Y_Scaffold_12	13611582	13617896	4	2.5378	6314	14118028	Y-like	0.00044723	0.00384388
Scaffold_13	1170093	1171415	2	-4.4623	1322	13294510	Autosome	9.94395e-05	0.00324201
Scaffold_13	2395993	2410026	6	-1.0502	14033	13294510	Autosome	0.00105555	0.00324201
Scaffold_13	6327277	6329050	2	1.1777	1773	13294510	Autosome	0.000133363	0.00324201
Scaffold_13	6442158	6444864	3	-1.7102	2706	13294510	Autosome	0.000203543	0.00324201
Scaffold_13	9712597	9726806	13	-0.9243	14209	13294510	Autosome	0.00106879	0.00324201
Scaffold_13	10496945	10503723	6	1.5206	6778	13294510	Autosome	0.000509835	0.00324201
Scaffold_13	12879651	12881931	3	1.8045	2280	13294510	Autosome	0.000171499	0.00324201
Scaffold_14	290606	293812	3	0.8531	3206	11695121	Autosome	0.000274131	0.00521226
Scaffold_14	724014	727981	3	0.7725	3967	11695121	Autosome	0.000339201	0.00521226
Scaffold_14	1699382	1700749	2	0.8932	1367	11695121	Autosome	0.000116886	0.00521226
Scaffold_14	3832325	3837671	4	-0.9404	5346	11695121	Autosome	0.000457114	0.00521226
Scaffold_14	4656718	4672220	4	-0.9546	15502	11695121	Autosome	0.00132551	0.00521226
Scaffold_14	5106078	5112243	4	-0.8689	6165	11695121	Autosome	0.000527143	0.00521226
Scaffold_14	5607950	5614144	3	1.154	6194	11695121	Autosome	0.000529623	0.00521226
Scaffold_14	6691837	6694188	3	-4.6883	2351	11695121	Autosome	0.000201024	0.00521226
Scaffold_14	6769109	6770646	2	-3.3449	1537	11695121	Autosome	0.000131422	0.00521226
Scaffold_14	9730219	9731640	2	1.589	1421	11695121	Autosome	0.000121504	0.00521226
Scaffold_14	10935088	10945806	8	1.1918	10718	11695121	Autosome	0.000916451	0.00521226
Scaffold_14	10976561	10979745	4	0.818	3184	11695121	Autosome	0.00027225	0.00521226
Scaffold_15	739234	741483	2	1.0495	2249	8446923	Autosome	0.000266251	0.00541617
Scaffold_15	958671	963544	3	1.8391	4873	8446923	Autosome	0.000576896	0.00541617
Scaffold_15	4798548	4803032	5	4.4496	4484	8446923	Autosome	0.000530844	0.00541617
Scaffold_15	5639754	5644330	4	-0.9344	4576	8446923	Autosome	0.000541736	0.00541617
Scaffold_15	7416808	7422388	6	-0.746	5580	8446923	Autosome	0.000660596	0.00541617
Scaffold_15	7424790	7448778	21	7.3017	23988	8446923	Autosome	0.00283985	0.00541617
Scaffold_154	0	58619	2	-0.778	58619	66411	Autosome	0.88267	0.88267
Scaffold_16	4274549	4276706	3	-2.854	2157	8418444	Autosome	0.000256223	0.00292227
Scaffold_16	5568855	5573616	3	1.4296	4761	8418444	Autosome	0.000565544	0.00292227
Scaffold_16	6318225	6321406	4	-0.9687	3181	8418444	Autosome	0.000377861	0.00292227
Scaffold_16	6846448	6848831	3	-0.9094	2383	8418444	Autosome	0.000283069	0.00292227
Scaffold_16	7317057	7329176	6	0.7418	12119	8418444	Autosome	0.00143958	0.00292227
Y_Scaffold_17	133334	140212	4	1.2086	6878	6914372	Y-like	0.00099474	0.0091641
Y_Scaffold_17	1088159	1114552	7	0.9622	26393	6914372	Y-like	0.00381712	0.0091641
Y_Scaffold_17	1690140	1693954	4	-2.1568	3814	6914372	Y-like	0.000551605	0.0091641
Y_Scaffold_17	1802647	1803784	2	-5.8784	1137	6914372	Y-like	0.00016444	0.0091641
Y_Scaffold_17	1869903	1887361	4	-1.3653	17458	6914372	Y-like	0.00252489	0.0091641
Y_Scaffold_17	3499374	3505015	3	-5.2443	5641	6914372	Y-like	0.000815837	0.0091641
Y_Scaffold_17	6614222	6616265	3	-8.3008	2043	6914372	Y-like	0.000295472	0.0091641
Scaffold_18	1057372	1069118	3	2.0352	11746	2575540	Autosome	0.0045606	0.00496673
Scaffold_18	1751921	1752967	2	-2.0538	1046	2575540	Autosome	0.000406128	0.00496673
Scaffold_2	5870431	5874424	4	1.2107	3993	25377341	Autosome	0.000157345	0.00145362
Scaffold_2	10819456	10822743	2	3.2637	3287	25377341	Autosome	0.000129525	0.00145362
Scaffold_2	24204516	24216770	7	1.314	12254	25377341	Autosome	0.000482872	0.00145362
Scaffold_2	24409770	24415888	4	-1.2681	6118	25377341	Autosome	0.000241081	0.00145362
Scaffold_2	24657713	24660750	4	0.7379	3037	25377341	Autosome	0.000119674	0.00145362
Scaffold_2	24873334	24878611	4	-0.7925	5277	25377341	Autosome	0.000207941	0.00145362
Scaffold_2	25129512	25132435	3	-0.9462	2923	25377341	Autosome	0.000115181	0.00145362
Scaffold_209	0	15004	2	-0.7432	15004	36833	Autosome	0.407352	0.407352
Scaffold_23	496096	499365	3	-1.4095	3269	821559	Autosome	0.00397902	0.00397902
Scaffold_234	0	14684	3	-1.1237	14684	20526	Autosome	0.715385	0.715385
Y_Scaffold_3	79839	85641	4	0.7634	5802	23382003	Y-like	0.00024814	0.00997866
Y_Scaffold_3	969505	971829	2	0.9585	2324	23382003	Y-like	9.93927e-05	0.00997866
Y_Scaffold_3	1142268	1159147	12	-0.7919	16879	23382003	Y-like	0.00072188	0.00997866
Y_Scaffold_3	1223927	1244052	10	-0.8637	20125	23382003	Y-like	0.000860705	0.00997866
Y_Scaffold_3	1361325	1402182	17	2.0376	40857	23382003	Y-like	0.00174737	0.00997866
Y_Scaffold_3	1403687	1407660	3	-0.742	3973	23382003	Y-like	0.000169917	0.00997866
Y_Scaffold_3	2750450	2752365	2	-1.4644	1915	23382003	Y-like	8.19006e-05	0.00997866
Y_Scaffold_3	3518142	3522542	5	1.4133	4400	23382003	Y-like	0.000188179	0.00997866
Y_Scaffold_3	4479502	4483945	4	-1.5127	4443	23382003	Y-like	0.000190018	0.00997866
Y_Scaffold_3	5097147	5100008	3	2.8405	2861	23382003	Y-like	0.000122359	0.00997866
Y_Scaffold_3	5859190	5860775	2	-2.0541	1585	23382003	Y-like	6.77872e-05	0.00997866
Y_Scaffold_3	7194299	7198760	3	-2.0831	4461	23382003	Y-like	0.000190788	0.00997866
Y_Scaffold_3	7255237	7261389	3	-0.9709	6152	23382003	Y-like	0.000263108	0.00997866
Y_Scaffold_3	7316015	7347177	8	0.8317	31162	23382003	Y-like	0.00133273	0.00997866
Y_Scaffold_3	7813531	7816060	2	2.5624	2529	23382003	Y-like	0.00010816	0.00997866
Y_Scaffold_3	10949315	10950322	2	1.9493	1007	23382003	Y-like	4.30673e-05	0.00997866
Y_Scaffold_3	11108173	11136085	4	-1.1319	27912	23382003	Y-like	0.00119374	0.00997866
Y_Scaffold_3	12386081	12390668	4	-1.251	4587	23382003	Y-like	0.000196177	0.00997866
Y_Scaffold_3	12721088	12722197	2	-1.7766	1109	23382003	Y-like	4.74296e-05	0.00997866
Y_Scaffold_3	12932479	12948934	5	-2.9645	16455	23382003	Y-like	0.000703746	0.00997866
Y_Scaffold_3	15127959	15131023	4	0.8413	3064	23382003	Y-like	0.000131041	0.00997866
Y_Scaffold_3	16179762	16183983	5	-1.0476	4221	23382003	Y-like	0.000180523	0.00997866
Y_Scaffold_3	16336515	16339755	3	-0.9048	3240	23382003	Y-like	0.000138568	0.00997866
Y_Scaffold_3	17214982	17217683	3	1.9835	2701	23382003	Y-like	0.000115516	0.00997866
Y_Scaffold_3	17753740	17755310	2	0.9539	1570	23382003	Y-like	6.71457e-05	0.00997866
Y_Scaffold_3	18729071	18731316	2	1.167	2245	23382003	Y-like	9.6014e-05	0.00997866
Y_Scaffold_3	18843509	18852738	2	0.9287	9229	23382003	Y-like	0.000394705	0.00997866
Y_Scaffold_3	19659602	19660759	2	1.1468	1157	23382003	Y-like	4.94825e-05	0.00997866
Y_Scaffold_3	22429027	22431918	3	-0.9622	2891	23382003	Y-like	0.000123642	0.00997866
Y_Scaffold_3	23119038	23121503	2	-1.1698	2465	23382003	Y-like	0.000105423	0.00997866
Y_Scaffold_4	74824	78608	3	0.8539	3784	21854484	Y-like	0.000173145	0.00763235
Y_Scaffold_4	1031984	1036303	5	0.815	4319	21854484	Y-like	0.000197625	0.00763235
Y_Scaffold_4	7929784	7933134	4	-3.2824	3350	21854484	Y-like	0.000153287	0.00763235
Y_Scaffold_4	8009956	8014095	2	-2.0546	4139	21854484	Y-like	0.000189389	0.00763235
Y_Scaffold_4	8968112	8973622	4	0.8954	5510	21854484	Y-like	0.000252122	0.00763235
Y_Scaffold_4	11041082	11042875	2	1.3511	1793	21854484	Y-like	8.20427e-05	0.00763235
Y_Scaffold_4	11312079	11314312	2	-0.8278	2233	21854484	Y-like	0.000102176	0.00763235
Y_Scaffold_4	11455521	11460271	3	-1.5592	4750	21854484	Y-like	0.000217347	0.00763235
Y_Scaffold_4	12216357	12220955	2	1.1745	4598	21854484	Y-like	0.000210392	0.00763235
Y_Scaffold_4	13628609	13635556	5	-0.8058	6947	21854484	Y-like	0.000317875	0.00763235
Y_Scaffold_4	14114669	14127876	4	-0.7835	13207	21854484	Y-like	0.000604315	0.00763235
Y_Scaffold_4	18348720	18359051	9	-0.981	10331	21854484	Y-like	0.000472718	0.00763235
Y_Scaffold_4	19400960	19404296	4	1.5941	3336	21854484	Y-like	0.000152646	0.00763235
Y_Scaffold_4	19620357	19621506	2	-9.0351	1149	21854484	Y-like	5.2575e-05	0.00763235
Y_Scaffold_4	19655438	19659268	4	-1.581	3830	21854484	Y-like	0.00017525	0.00763235
Y_Scaffold_4	19676342	19689438	8	-1.1072	13096	21854484	Y-like	0.000599236	0.00763235
Y_Scaffold_4	20524823	20527187	3	-0.9007	2364	21854484	Y-like	0.00010817	0.00763235
Y_Scaffold_4	20561392	20580533	12	0.7801	19141	21854484	Y-like	0.000875839	0.00763235
Y_Scaffold_4	20582307	20637225	12	2.8943	54918	21854484	Y-like	0.00251289	0.00763235
Y_Scaffold_4	20682075	20686081	5	-4.7949	4006	21854484	Y-like	0.000183303	0.00763235
Scaffold_5	78351	175323	27	-1.0073	96972	21298423	Autosome	0.00455301	0.00677576
Scaffold_5	1429330	1430783	2	-2.6634	1453	21298423	Autosome	6.8221e-05	0.00677576
Scaffold_5	1822624	1824683	3	-1.0704	2059	21298423	Autosome	9.66738e-05	0.00677576
Scaffold_5	3327733	3332004	3	2.0517	4271	21298423	Autosome	0.000200531	0.00677576
Scaffold_5	6520305	6542430	7	-1.7669	22125	21298423	Autosome	0.00103881	0.00677576
Scaffold_5	13021128	13025185	4	-1.5277	4057	21298423	Autosome	0.000190484	0.00677576
Scaffold_5	14529699	14531138	2	2.3814	1439	21298423	Autosome	6.75637e-05	0.00677576
Scaffold_5	14533100	14538398	4	-1.0607	5298	21298423	Autosome	0.000248751	0.00677576
Scaffold_5	16363064	16369703	4	-0.8835	6639	21298423	Autosome	0.000311713	0.00677576
Scaffold_6	576235	580162	4	-2.8099	3927	20110894	Autosome	0.000195267	0.0021094
Scaffold_6	1919622	1924878	3	3.4306	5256	20110894	Autosome	0.000261351	0.0021094
Scaffold_6	3530381	3533630	4	1.8905	3249	20110894	Autosome	0.000161554	0.0021094
Scaffold_6	4043296	4045986	3	3.0479	2690	20110894	Autosome	0.000133758	0.0021094
Scaffold_6	4718436	4720150	2	2.7505	1714	20110894	Autosome	8.52274e-05	0.0021094
Scaffold_6	5375629	5379668	4	1.4805	4039	20110894	Autosome	0.000200836	0.0021094
Scaffold_6	7715688	7719807	5	-1.2066	4119	20110894	Autosome	0.000204814	0.0021094
Scaffold_6	8082188	8085280	4	4.3882	3092	20110894	Autosome	0.000153748	0.0021094
Scaffold_6	8523359	8524975	2	1.3701	1616	20110894	Autosome	8.03545e-05	0.0021094
Scaffold_6	11631819	11632836	2	-1.2682	1017	20110894	Autosome	5.05696e-05	0.0021094
Scaffold_6	19860243	19867966	3	-0.9687	7723	20110894	Autosome	0.000384021	0.0021094
Scaffold_6	20011752	20015732	4	-1.043	3980	20110894	Autosome	0.000197903	0.0021094
Scaffold_68	0	27471	2	-1.2081	27471	58594	Autosome	0.468836	0.468836
Y_Scaffold_7	1987277	1992694	4	-1.2696	5417	19699934	Y-like	0.000274976	0.00723561
Y_Scaffold_7	2997887	3002418	3	1.0945	4531	19699934	Y-like	0.000230001	0.00723561
Y_Scaffold_7	3513518	3517714	4	-1.0432	4196	19699934	Y-like	0.000212996	0.00723561
Y_Scaffold_7	6138454	6196114	24	1.4794	57660	19699934	Y-like	0.00292691	0.00723561
Y_Scaffold_7	7514703	7516781	3	2.1383	2078	19699934	Y-like	0.000105483	0.00723561
Y_Scaffold_7	10054026	10056030	3	-2.425	2004	19699934	Y-like	0.000101726	0.00723561
Y_Scaffold_7	10245981	10248294	2	-1.4707	2313	19699934	Y-like	0.000117412	0.00723561
Y_Scaffold_7	10603387	10610844	3	-0.9275	7457	19699934	Y-like	0.000378529	0.00723561
Y_Scaffold_7	11305376	11310562	3	-1.2669	5186	19699934	Y-like	0.00026325	0.00723561
Y_Scaffold_7	11598575	11601350	3	0.9289	2775	19699934	Y-like	0.000140863	0.00723561
Y_Scaffold_7	12247007	12261086	6	0.9536	14079	19699934	Y-like	0.000714672	0.00723561
Y_Scaffold_7	12927594	12931519	3	0.9811	3925	19699934	Y-like	0.000199239	0.00723561
Y_Scaffold_7	14245417	14246955	2	-2.4153	1538	19699934	Y-like	7.80713e-05	0.00723561
Y_Scaffold_7	15339312	15341353	2	2.1504	2041	19699934	Y-like	0.000103604	0.00723561
Y_Scaffold_7	15673750	15683281	6	-0.8143	9531	19699934	Y-like	0.000483809	0.00723561
Y_Scaffold_7	16189931	16193360	4	-0.9387	3429	19699934	Y-like	0.000174061	0.00723561
Y_Scaffold_7	16332987	16336812	3	-1.6739	3825	19699934	Y-like	0.000194163	0.00723561
Y_Scaffold_7	17092950	17096518	2	-1.2679	3568	19699934	Y-like	0.000181117	0.00723561
Y_Scaffold_7	17098052	17101854	3	0.7822	3802	19699934	Y-like	0.000192996	0.00723561
Y_Scaffold_7	17198895	17202081	3	-1.1042	3186	19699934	Y-like	0.000161726	0.00723561
Scaffold_8	2205307	2212848	5	-0.842	7541	18030403	Autosome	0.000418238	0.00128982
Scaffold_8	3574948	3576278	2	0.7844	1330	18030403	Autosome	7.37643e-05	0.00128982
Scaffold_8	4379725	4386798	4	-0.8903	7073	18030403	Autosome	0.000392282	0.00128982
Scaffold_8	9732447	9738744	4	-1.0919	6297	18030403	Autosome	0.000349243	0.00128982
Scaffold_8	10042542	10043557	2	6.5881	1015	18030403	Autosome	5.62938e-05	0.00128982
Scaffold_80	2660048	2661337	2	1.6585	1289	34472010	Autosome	3.73927e-05	0.00183987
Scaffold_80	3399977	3403918	2	2.0423	3941	34472010	Autosome	0.000114325	0.00183987
Scaffold_80	13818317	13828197	3	-1.4924	9880	34472010	Autosome	0.000286609	0.00183987
Scaffold_80	15935715	15939352	3	2.2361	3637	34472010	Autosome	0.000105506	0.00183987
Scaffold_80	15942638	15943643	2	9.2787	1005	34472010	Autosome	2.91541e-05	0.00183987
Scaffold_80	15944646	15949508	5	2.3051	4862	34472010	Autosome	0.000141042	0.00183987
Scaffold_80	16126541	16132362	3	0.8736	5821	34472010	Autosome	0.000168862	0.00183987
Scaffold_80	24865018	24870438	3	1.0509	5420	34472010	Autosome	0.000157229	0.00183987
Scaffold_80	26556059	26563824	6	-1.5786	7765	34472010	Autosome	0.000225255	0.00183987
Scaffold_80	28646173	28655539	6	-1.6336	9366	34472010	Autosome	0.000271699	0.00183987
Scaffold_80	28833380	28837382	3	-1.1485	4002	34472010	Autosome	0.000116094	0.00183987
Scaffold_80	32037192	32042361	4	-2.1133	5169	34472010	Autosome	0.000149948	0.00183987
Scaffold_80	32110183	32111450	2	-3.3668	1267	34472010	Autosome	3.67545e-05	0.00183987
Y_Scaffold_81	3632316	3635677	4	1.672	3361	33215765	Y-like	0.000101187	0.00166096
Y_Scaffold_81	7956231	7957380	2	-2.1946	1149	33215765	Y-like	3.4592e-05	0.00166096
Y_Scaffold_81	9773099	9776562	4	-2.6205	3463	33215765	Y-like	0.000104258	0.00166096
Y_Scaffold_81	13864411	13868477	5	-1.0665	4066	33215765	Y-like	0.000122412	0.00166096
Y_Scaffold_81	17138667	17141523	3	1.742	2856	33215765	Y-like	8.59833e-05	0.00166096
Y_Scaffold_81	17478585	17486583	5	-1.1083	7998	33215765	Y-like	0.000240789	0.00166096
Y_Scaffold_81	20349064	20350377	2	-1.9048	1313	33215765	Y-like	3.95294e-05	0.00166096
Y_Scaffold_81	20750435	20753102	2	-1.8887	2667	33215765	Y-like	8.02932e-05	0.00166096
Y_Scaffold_81	22437304	22449890	3	1.3517	12586	33215765	Y-like	0.000378916	0.00166096
Y_Scaffold_81	26955139	26959283	3	-1.1532	4144	33215765	Y-like	0.00012476	0.00166096
Y_Scaffold_81	27417343	27420861	3	-1.5471	3518	33215765	Y-like	0.000105914	0.00166096
Y_Scaffold_81	28402736	28406725	4	2.2997	3989	33215765	Y-like	0.000120094	0.00166096
Y_Scaffold_81	31886722	31890782	3	3.0345	4060	33215765	Y-like	0.000122231	0.00166096
Scaffold_83	3700353	3704200	3	1.1601	3847	4899967	Autosome	0.000785107	0.00335431
Scaffold_83	3975357	3983422	8	0.9884	8065	4899967	Autosome	0.00164593	0.00335431
Scaffold_83	4386866	4391390	4	-0.9734	4524	4899967	Autosome	0.000923272	0.00335431
Scaffold_89	151538	153667	3	4.7448	2129	390327	Autosome	0.0054544	0.0156382
Scaffold_89	360600	364575	4	-2.8131	3975	390327	Autosome	0.0101838	0.0156382
Y_Scaffold_9	7263201	7265209	3	1.952	2008	16692146	Y-like	0.000120296	0.00255749
Y_Scaffold_9	11392628	11397094	5	7.677	4466	16692146	Y-like	0.000267551	0.00255749
Y_Scaffold_9	12044568	12078757	27	-1.0164	34189	16692146	Y-like	0.00204821	0.00255749
Y_Scaffold_9	12655966	12657993	3	-1.176	2027	16692146	Y-like	0.000121434	0.00255749
Scaffold_93	194171	199350	4	-1.0485	5179	280475	Autosome	0.0184651	0.0184651

## Sheet: Table S3
Table S3. Coverage analysis for A. greggii male and female reads mapped to A. palmeri draft genome using DifCover pipeline
Scaffold	Start	Stop	Windows	log2(Male coverage/Female coverage)	Bases spanned	Scaffold length	Scaffold name	Proportion_full	Total scaffold proportion with significantly different coverage
Y_Scaffold_1	4566634	4583257	3	-0.8092	16623	31626665	Y-like	0.000525601	0.00353123
Y_Scaffold_1	6682587	6688866	4	-0.864	6279	31626665	Y-like	0.000198535	0.00353123
Y_Scaffold_1	8675379	8678641	4	1.1858	3262	31626665	Y-like	0.000103141	0.00353123
Y_Scaffold_1	8886697	8888999	3	-1.8456	2302	31626665	Y-like	7.27867e-05	0.00353123
Y_Scaffold_1	9298781	9302762	4	2.5138	3981	31626665	Y-like	0.000125875	0.00353123
Y_Scaffold_1	11952076	11959719	4	-0.9005	7643	31626665	Y-like	0.000241663	0.00353123
Y_Scaffold_1	14515108	14520262	4	0.9336	5154	31626665	Y-like	0.000162964	0.00353123
Y_Scaffold_1	15366498	15371239	4	1.1962	4741	31626665	Y-like	0.000149905	0.00353123
Y_Scaffold_1	15623270	15629359	4	0.923	6089	31626665	Y-like	0.000192527	0.00353123
Y_Scaffold_1	17541844	17548349	4	-0.8781	6505	31626665	Y-like	0.000205681	0.00353123
Y_Scaffold_1	20239557	20242632	4	2.2501	3075	31626665	Y-like	9.72281e-05	0.00353123
Y_Scaffold_1	20243632	20271732	3	0.9479	28100	31626665	Y-like	0.000888491	0.00353123
Y_Scaffold_1	23861932	23864109	2	-1.2421	2177	31626665	Y-like	6.88343e-05	0.00353123
Y_Scaffold_1	24427807	24432625	5	-1.0148	4818	31626665	Y-like	0.00015234	0.00353123
Y_Scaffold_1	24570166	24571166	2	1.8062	1000	31626665	Y-like	3.16189e-05	0.00353123
Y_Scaffold_1	24750350	24755021	5	-0.9281	4671	31626665	Y-like	0.000147692	0.00353123
Y_Scaffold_1	25934554	25935732	2	0.7868	1178	31626665	Y-like	3.72471e-05	0.00353123
Y_Scaffold_1	28714826	28716419	2	0.8021	1593	31626665	Y-like	5.03689e-05	0.00353123
Y_Scaffold_1	30213924	30216414	3	0.7485	2490	31626665	Y-like	7.8731e-05	0.00353123
Y_Scaffold_10	4583618	4594564	4	-1.2041	10946	16397930	Y-like	0.000667523	0.00132254
Y_Scaffold_10	11046280	11047393	2	2.3625	1113	16397930	Y-like	6.78744e-05	0.00132254
Y_Scaffold_10	11258590	11264511	5	-0.8473	5921	16397930	Y-like	0.000361082	0.00132254
Y_Scaffold_10	11382307	11386014	2	-0.9972	3707	16397930	Y-like	0.000226065	0.00132254
Y_Scaffold_11	4288689	4291570	3	1.0718	2881	16251303	Y-like	0.000177278	0.000704005
Y_Scaffold_11	10466895	10469865	2	-0.8574	2970	16251303	Y-like	0.000182755	0.000704005
Y_Scaffold_11	10598372	10601025	3	-0.7509	2653	16251303	Y-like	0.000163248	0.000704005
Y_Scaffold_11	11751415	11754352	2	1.0163	2937	16251303	Y-like	0.000180724	0.000704005
Y_Scaffold_12	11755111	11777924	15	-1.1727	22813	14118028	Y-like	0.00161588	0.00210653
Y_Scaffold_12	12338239	12339476	2	-1.982	1237	14118028	Y-like	8.76185e-05	0.00210653
Y_Scaffold_12	12401209	12406899	3	0.8114	5690	14118028	Y-like	0.000403031	0.00210653
Scaffold_13	259337	263965	5	1.003	4628	13294510	Autosome	0.000348114	0.00178547
Scaffold_13	3601315	3607191	3	-0.9403	5876	13294510	Autosome	0.000441987	0.00178547
Scaffold_13	10499409	10505704	6	-0.8217	6295	13294510	Autosome	0.000473504	0.00178547
Scaffold_13	11745982	11750075	3	-0.7512	4093	13294510	Autosome	0.000307871	0.00178547
Scaffold_13	12806476	12809321	3	0.7886	2845	13294510	Autosome	0.000213998	0.00178547
Scaffold_14	1830873	1832153	2	-0.7721	1280	11695121	Autosome	0.000109447	0.00159921
Scaffold_14	1937882	1938920	2	-6.5355	1038	11695121	Autosome	8.8755e-05	0.00159921
Scaffold_14	2487868	2491430	3	0.7641	3562	11695121	Autosome	0.000304571	0.00159921
Scaffold_14	4449247	4450532	2	1.1872	1285	11695121	Autosome	0.000109875	0.00159921
Scaffold_14	4934523	4939428	4	-0.9314	4905	11695121	Autosome	0.000419406	0.00159921
Scaffold_14	5086445	5088347	2	-1.0915	1902	11695121	Autosome	0.000162632	0.00159921
Scaffold_14	9003730	9008461	2	-1.2202	4731	11695121	Autosome	0.000404528	0.00159921
Scaffold_15	3521171	3531331	7	-1.2603	10160	8446923	Autosome	0.0012028	0.0029168
Scaffold_15	3691508	3701004	2	0.9181	9496	8446923	Autosome	0.0011242	0.0029168
Scaffold_15	6186535	6188423	2	1.4245	1888	8446923	Autosome	0.000223513	0.0029168
Scaffold_15	6410069	6411073	2	2.6243	1004	8446923	Autosome	0.00011886	0.0029168
Scaffold_15	7911156	7913246	2	-4.6266	2090	8446923	Autosome	0.000247427	0.0029168
Scaffold_16	3234448	3239020	2	-1.3451	4572	8418444	Autosome	0.000543093	0.00188443
Scaffold_16	4324932	4329286	4	0.9654	4354	8418444	Autosome	0.000517198	0.00188443
Scaffold_16	5750160	5752255	3	-0.9218	2095	8418444	Autosome	0.000248858	0.00188443
Scaffold_16	7426328	7428650	3	0.866	2322	8418444	Autosome	0.000275823	0.00188443
Scaffold_16	7901073	7903594	3	-0.8044	2521	8418444	Autosome	0.000299462	0.00188443
Y_Scaffold_17	2696913	2699647	3	-1.2979	2734	6914372	Y-like	0.000395408	0.00184558
Y_Scaffold_17	5108532	5113227	5	0.9966	4695	6914372	Y-like	0.00067902	0.00184558
Y_Scaffold_17	5768225	5773557	3	-1.1288	5332	6914372	Y-like	0.000771147	0.00184558
Scaffold_18	483798	486487	3	-1.1121	2689	2575540	Autosome	0.00104405	0.00407953
Scaffold_18	1715109	1716111	2	4.6634	1002	2575540	Autosome	0.000389045	0.00407953
Scaffold_18	1748085	1754901	4	1.7405	6816	2575540	Autosome	0.00264644	0.00407953
Scaffold_198	0	10921	2	-0.7997	10921	45268	Autosome	0.241252	0.241252
Scaffold_2	3225951	3229319	4	-1.0391	3368	25377341	Autosome	0.000132717	0.00429434
Scaffold_2	5143692	5149121	5	1.7403	5429	25377341	Autosome	0.000213931	0.00429434
Scaffold_2	5851726	5856514	5	1.1078	4788	25377341	Autosome	0.000188672	0.00429434
Scaffold_2	6078251	6079407	2	-1.8663	1156	25377341	Autosome	4.55524e-05	0.00429434
Scaffold_2	7641319	7643416	3	-1.5738	2097	25377341	Autosome	8.26328e-05	0.00429434
Scaffold_2	9420525	9422054	2	0.7891	1529	25377341	Autosome	6.02506e-05	0.00429434
Scaffold_2	10034233	10035564	2	-1.6868	1331	25377341	Autosome	5.24484e-05	0.00429434
Scaffold_2	13347641	13349531	2	-0.9767	1890	25377341	Autosome	7.44759e-05	0.00429434
Scaffold_2	13370694	13390519	11	0.9823	19825	25377341	Autosome	0.000781209	0.00429434
Scaffold_2	13682310	13685713	3	-0.9025	3403	25377341	Autosome	0.000134096	0.00429434
Scaffold_2	15158500	15165616	4	1.229	7116	25377341	Autosome	0.000280408	0.00429434
Scaffold_2	15354499	15368304	8	0.8972	13805	25377341	Autosome	0.000543989	0.00429434
Scaffold_2	15951955	15963193	3	-0.9368	11238	25377341	Autosome	0.000442836	0.00429434
Scaffold_2	16145949	16150321	4	-0.9325	4372	25377341	Autosome	0.00017228	0.00429434
Scaffold_2	18232004	18241900	6	-1.1753	9896	25377341	Autosome	0.000389954	0.00429434
Scaffold_2	18322916	18326756	3	-0.786	3840	25377341	Autosome	0.000151316	0.00429434
Scaffold_2	20440016	20443493	4	-0.885	3477	25377341	Autosome	0.000137012	0.00429434
Scaffold_2	20588735	20591562	3	-1.1498	2827	25377341	Autosome	0.000111399	0.00429434
Scaffold_2	23691938	23697438	2	-1.8311	5500	25377341	Autosome	0.000216729	0.00429434
Scaffold_2	25129592	25131684	3	1.3648	2092	25377341	Autosome	8.24357e-05	0.00429434
MSY_Scaffold_20	1147742	1156412	4	-0.974	8670	1968246	MSY	0.00440494	0.00440494
Scaffold_21	40282	43099	3	-1.1209	2817	1604223	Autosome	0.00175599	0.00676278
Scaffold_21	490863	492907	3	-3.4307	2044	1604223	Autosome	0.00127414	0.00676278
Scaffold_21	664885	670873	5	1.0868	5988	1604223	Autosome	0.00373265	0.00676278
Scaffold_213	0	20154	2	-1.0756	20154	33128	Autosome	0.608368	0.608368
Scaffold_266	0	19081	2	-1.2438	19081	25306	Autosome	0.754011	0.754011
Scaffold_293	0	3511	2	-0.7529	3511	4395	Autosome	0.798862	0.798862
Y_Scaffold_3	70036	73109	4	0.9205	3073	23382003	Y-like	0.000131426	0.00298725
Y_Scaffold_3	3188593	3190563	2	1.2334	1970	23382003	Y-like	8.42528e-05	0.00298725
Y_Scaffold_3	3521168	3523061	2	0.9441	1893	23382003	Y-like	8.09597e-05	0.00298725
Y_Scaffold_3	3771953	3784863	7	-0.8885	12910	23382003	Y-like	0.000552134	0.00298725
Y_Scaffold_3	4157801	4185865	13	-0.8658	28064	23382003	Y-like	0.00120024	0.00298725
Y_Scaffold_3	13131318	13133689	3	1.3613	2371	23382003	Y-like	0.000101403	0.00298725
Y_Scaffold_3	13890758	13891765	2	3.5999	1007	23382003	Y-like	4.30673e-05	0.00298725
Y_Scaffold_3	15869745	15872077	3	5.6343	2332	23382003	Y-like	9.97348e-05	0.00298725
Y_Scaffold_3	16798662	16799721	2	2.9721	1059	23382003	Y-like	4.52912e-05	0.00298725
Y_Scaffold_3	17862032	17863515	2	1.476	1483	23382003	Y-like	6.34248e-05	0.00298725
Y_Scaffold_3	17865206	17869256	4	-0.8199	4050	23382003	Y-like	0.00017321	0.00298725
Y_Scaffold_3	19104058	19113694	8	-0.858	9636	23382003	Y-like	0.000412112	0.00298725
Y_Scaffold_4	3746952	3747953	2	-4.8158	1001	21854484	Y-like	4.5803e-05	0.00283548
Y_Scaffold_4	10126667	10129382	2	1.1807	2715	21854484	Y-like	0.000124231	0.00283548
Y_Scaffold_4	10370492	10371496	2	-1.0739	1004	21854484	Y-like	4.59402e-05	0.00283548
Y_Scaffold_4	14152286	14156657	3	-0.8067	4371	21854484	Y-like	0.000200005	0.00283548
Y_Scaffold_4	16459058	16460090	2	0.8337	1032	21854484	Y-like	4.72214e-05	0.00283548
Y_Scaffold_4	17818802	17827430	6	5.1052	8628	21854484	Y-like	0.000394793	0.00283548
Y_Scaffold_4	17828437	17838251	5	0.8961	9814	21854484	Y-like	0.000449061	0.00283548
Y_Scaffold_4	19976651	19977654	2	-0.8125	1003	21854484	Y-like	4.58945e-05	0.00283548
Y_Scaffold_4	21113804	21146204	15	0.823	32400	21854484	Y-like	0.00148253	0.00283548
Scaffold_5	267067	338591	35	-1.7575	71524	21298423	Autosome	0.00335818	0.00650048
Scaffold_5	394649	400660	6	-1.6178	6011	21298423	Autosome	0.000282227	0.00650048
Scaffold_5	1161005	1185329	14	1.0311	24324	21298423	Autosome	0.00114206	0.00650048
Scaffold_5	2767928	2771260	2	1.013	3332	21298423	Autosome	0.000156444	0.00650048
Scaffold_5	3737776	3739780	3	-1.4171	2004	21298423	Autosome	9.40915e-05	0.00650048
Scaffold_5	4770657	4778669	6	0.8409	8012	21298423	Autosome	0.000376178	0.00650048
Scaffold_5	6415214	6421120	3	0.8931	5906	21298423	Autosome	0.000277298	0.00650048
Scaffold_5	7509090	7522892	4	0.9016	13802	21298423	Autosome	0.000648029	0.00650048
Scaffold_5	9633047	9636582	3	-0.9308	3535	21298423	Autosome	0.000165975	0.00650048
Scaffold_6	56996	61284	5	0.964	4288	20110894	Autosome	0.000213218	0.000607183
Scaffold_6	3036064	3038457	2	-4.5496	2393	20110894	Autosome	0.00011899	0.000607183
Scaffold_6	4504954	4506341	2	3.7031	1387	20110894	Autosome	6.89676e-05	0.000607183
Scaffold_6	5381249	5385392	3	-3.1227	4143	20110894	Autosome	0.000206008	0.000607183
Y_Scaffold_7	6481631	6483635	3	-1.7783	2004	19699934	Y-like	0.000101726	0.00163929
Y_Scaffold_7	10811092	10815711	5	0.8336	4619	19699934	Y-like	0.000234468	0.00163929
Y_Scaffold_7	11130550	11141584	3	0.7756	11034	19699934	Y-like	0.000560103	0.00163929
Y_Scaffold_7	11594966	11600612	3	-1.1487	5646	19699934	Y-like	0.0002866	0.00163929
Y_Scaffold_7	12032197	12033200	2	5.0388	1003	19699934	Y-like	5.09139e-05	0.00163929
Y_Scaffold_7	12809271	12810304	2	-1.4908	1033	19699934	Y-like	5.24367e-05	0.00163929
Y_Scaffold_7	12912122	12915838	3	-1.5643	3716	19699934	Y-like	0.00018863	0.00163929
Y_Scaffold_7	16341403	16342943	2	1.4354	1540	19699934	Y-like	7.81729e-05	0.00163929
Y_Scaffold_7	19190898	19192597	2	-1.6064	1699	19699934	Y-like	8.62439e-05	0.00163929
Scaffold_8	4532017	4534479	3	-1.1832	2462	18030403	Autosome	0.000136547	0.000653452
Scaffold_8	6167893	6170145	3	0.9885	2252	18030403	Autosome	0.0001249	0.000653452
Scaffold_8	11818945	11821947	4	3.5728	3002	18030403	Autosome	0.000166497	0.000653452
Scaffold_8	13896668	13899733	4	-2.3464	3065	18030403	Autosome	0.000169991	0.000653452
Scaffold_8	15819583	15820584	2	-2.3321	1001	18030403	Autosome	5.55173e-05	0.000653452
Scaffold_80	2308548	2313780	5	0.7983	5232	34472010	Autosome	0.000151775	0.00264725
Scaffold_80	9124754	9128986	2	1.4586	4232	34472010	Autosome	0.000122766	0.00264725
Scaffold_80	12093148	12100085	2	-1.1183	6937	34472010	Autosome	0.000201236	0.00264725
Scaffold_80	14331579	14348016	3	-1.0031	16437	34472010	Autosome	0.000476822	0.00264725
Scaffold_80	16128421	16131716	2	-1.2163	3295	34472010	Autosome	9.55848e-05	0.00264725
Scaffold_80	26324506	26329619	4	-1.0437	5113	34472010	Autosome	0.000148323	0.00264725
Scaffold_80	26504960	26521810	10	0.8587	16850	34472010	Autosome	0.000488802	0.00264725
Scaffold_80	26557871	26558873	2	7.7959	1002	34472010	Autosome	2.90671e-05	0.00264725
Scaffold_80	26559894	26562976	3	1.2328	3082	34472010	Autosome	8.94059e-05	0.00264725
Scaffold_80	28017541	28025377	6	-0.8726	7836	34472010	Autosome	0.000227315	0.00264725
Scaffold_80	28314183	28322061	5	2.7418	7878	34472010	Autosome	0.000228533	0.00264725
Scaffold_80	28827358	28828653	2	2.0827	1295	34472010	Autosome	3.75667e-05	0.00264725
Scaffold_80	30143333	30145601	3	3.2506	2268	34472010	Autosome	6.57925e-05	0.00264725
Scaffold_80	32932257	32942056	4	0.7787	9799	34472010	Autosome	0.00028426	0.00264725
Y_Scaffold_81	5295030	5298038	4	-3.1918	3008	33215765	Y-like	9.05594e-05	0.00200784
Y_Scaffold_81	6324974	6329157	5	-3.043	4183	33215765	Y-like	0.000125934	0.00200784
Y_Scaffold_81	6686873	6689382	3	1.1132	2509	33215765	Y-like	7.55364e-05	0.00200784
Y_Scaffold_81	8575272	8581913	2	-1.7758	6641	33215765	Y-like	0.000199935	0.00200784
Y_Scaffold_81	9594775	9600732	3	0.8914	5957	33215765	Y-like	0.000179343	0.00200784
Y_Scaffold_81	12153866	12155857	2	1.191	1991	33215765	Y-like	5.99414e-05	0.00200784
Y_Scaffold_81	14659468	14666509	8	0.918	7041	33215765	Y-like	0.000211978	0.00200784
Y_Scaffold_81	20897324	20906596	7	0.9206	9272	33215765	Y-like	0.000279145	0.00200784
Y_Scaffold_81	21778418	21785173	5	0.7458	6755	33215765	Y-like	0.000203367	0.00200784
Y_Scaffold_81	22085415	22092415	3	0.7488	7000	33215765	Y-like	0.000210743	0.00200784
Y_Scaffold_81	24476520	24479365	3	-1.7685	2845	33215765	Y-like	8.56521e-05	0.00200784
Y_Scaffold_81	24964776	24968871	4	1.8311	4095	33215765	Y-like	0.000123285	0.00200784
Y_Scaffold_81	30133398	30136100	2	-1.1469	2702	33215765	Y-like	8.13469e-05	0.00200784
Y_Scaffold_81	32261917	32264610	3	0.9392	2693	33215765	Y-like	8.1076e-05	0.00200784
Scaffold_83	2638103	2642857	3	0.7839	4754	4899967	Autosome	0.000970211	0.00154511
Scaffold_83	2645232	2647007	2	2.5544	1775	4899967	Autosome	0.000362247	0.00154511
Scaffold_83	3229241	3230283	2	1.0143	1042	4899967	Autosome	0.000212654	0.00154511
Y_Scaffold_9	42837	47870	4	3.1851	5033	16692146	Y-like	0.000301519	0.00347421
Y_Scaffold_9	8081758	8086627	5	-0.9196	4869	16692146	Y-like	0.000291694	0.00347421
Y_Scaffold_9	9139680	9146173	5	1.237	6493	16692146	Y-like	0.000388985	0.00347421
Y_Scaffold_9	10708551	10734202	11	0.746	25651	16692146	Y-like	0.00153671	0.00347421
Y_Scaffold_9	12952134	12956482	4	-0.8689	4348	16692146	Y-like	0.000260482	0.00347421
Y_Scaffold_9	13583686	13586689	4	-2.6116	3003	16692146	Y-like	0.000179905	0.00347421
Y_Scaffold_9	15413429	15420913	5	1.4993	7484	16692146	Y-like	0.000448355	0.00347421
Y_Scaffold_9	15502139	15503250	2	-1.0251	1111	16692146	Y-like	6.65582e-05	0.00347421
Scaffold_93	194363	199701	5	2.755	5338	280475	Autosome	0.019032	0.019032

## Sheet: Table S4
Table S4. Coverage analysis for A. watsonii male and female reads mapped to A. palmeri draft genome using DifCover pipeline
Scaffold	Start	Stop	Windows	log2(Male coverage/Female coverage)	Bases spanned	Scaffold length	Scaffold name	Proportion_full	Total scaffold proportion with significantly different coverage
Y_Scaffold_1	406979	426266	18	-1.9959	19287	31626665	Y-like	0.000609834	0.0241386
Y_Scaffold_1	1646854	1667357	10	-2.1544	20503	31626665	Y-like	0.000648282	0.0241386
Y_Scaffold_1	1781483	1794531	12	4.6126	13048	31626665	Y-like	0.000412563	0.0241386
Y_Scaffold_1	1795913	1812188	14	-0.7641	16275	31626665	Y-like	0.000514597	0.0241386
Y_Scaffold_1	1813189	1994134	76	1.1745	180945	31626665	Y-like	0.00572128	0.0241386
Y_Scaffold_1	3250775	3252293	2	-6.3494	1518	31626665	Y-like	4.79975e-05	0.0241386
Y_Scaffold_1	3301313	3302514	2	7.5665	1201	31626665	Y-like	3.79743e-05	0.0241386
Y_Scaffold_1	3785323	3793529	9	-8.0926	8206	31626665	Y-like	0.000259465	0.0241386
Y_Scaffold_1	4721307	4728105	5	7.7168	6798	31626665	Y-like	0.000214945	0.0241386
Y_Scaffold_1	4835104	4846925	3	-3.6792	11821	31626665	Y-like	0.000373767	0.0241386
Y_Scaffold_1	5448601	5450344	2	-9.2603	1743	31626665	Y-like	5.51117e-05	0.0241386
Y_Scaffold_1	6163784	6192353	17	-1.7105	28569	31626665	Y-like	0.00090332	0.0241386
Y_Scaffold_1	8674772	8679375	4	-6.8853	4603	31626665	Y-like	0.000145542	0.0241386
Y_Scaffold_1	8909274	8917778	9	-0.9916	8504	31626665	Y-like	0.000268887	0.0241386
Y_Scaffold_1	8959084	8962197	4	0.8392	3113	31626665	Y-like	9.84296e-05	0.0241386
Y_Scaffold_1	9014749	9015772	2	-4.0636	1023	31626665	Y-like	3.23461e-05	0.0241386
Y_Scaffold_1	9029365	9034537	5	-1.3069	5172	31626665	Y-like	0.000163533	0.0241386
Y_Scaffold_1	9424096	9426110	2	-5.9091	2014	31626665	Y-like	6.36804e-05	0.0241386
Y_Scaffold_1	10360389	10361391	2	-3.1907	1002	31626665	Y-like	3.16821e-05	0.0241386
Y_Scaffold_1	10528478	10534744	6	-4.4621	6266	31626665	Y-like	0.000198124	0.0241386
Y_Scaffold_1	10558766	10560025	2	1.5523	1259	31626665	Y-like	3.98082e-05	0.0241386
Y_Scaffold_1	10984645	10990185	3	3.4065	5540	31626665	Y-like	0.000175169	0.0241386
Y_Scaffold_1	11913542	11915543	3	-1.601	2001	31626665	Y-like	6.32694e-05	0.0241386
Y_Scaffold_1	12132295	12135992	4	1.0996	3697	31626665	Y-like	0.000116895	0.0241386
Y_Scaffold_1	12268524	12270826	3	4.507	2302	31626665	Y-like	7.27867e-05	0.0241386
Y_Scaffold_1	12812757	12817286	5	-1.36	4529	31626665	Y-like	0.000143202	0.0241386
Y_Scaffold_1	12818286	12838170	12	-7.3381	19884	31626665	Y-like	0.00062871	0.0241386
Y_Scaffold_1	12854869	12860914	5	-7.5648	6045	31626665	Y-like	0.000191136	0.0241386
Y_Scaffold_1	13050668	13051770	2	5.0375	1102	31626665	Y-like	3.4844e-05	0.0241386
Y_Scaffold_1	13809442	13810442	2	-4.3848	1000	31626665	Y-like	3.16189e-05	0.0241386
Y_Scaffold_1	14209693	14210700	2	-6.4917	1007	31626665	Y-like	3.18402e-05	0.0241386
Y_Scaffold_1	14477818	14484434	7	-8.0527	6616	31626665	Y-like	0.000209191	0.0241386
Y_Scaffold_1	14516012	14518880	3	-1.3795	2868	31626665	Y-like	9.0683e-05	0.0241386
Y_Scaffold_1	14616640	14619960	4	-1.0484	3320	31626665	Y-like	0.000104975	0.0241386
Y_Scaffold_1	14866071	14870399	5	-2.4314	4328	31626665	Y-like	0.000136847	0.0241386
Y_Scaffold_1	15270930	15273059	3	-6.6895	2129	31626665	Y-like	6.73166e-05	0.0241386
Y_Scaffold_1	16295947	16305073	10	-5.5805	9126	31626665	Y-like	0.000288554	0.0241386
Y_Scaffold_1	16866206	16880243	13	-5.06	14037	31626665	Y-like	0.000443834	0.0241386
Y_Scaffold_1	16920223	16922526	3	7.2335	2303	31626665	Y-like	7.28183e-05	0.0241386
Y_Scaffold_1	16981675	16984954	4	4.262	3279	31626665	Y-like	0.000103678	0.0241386
Y_Scaffold_1	17258259	17268166	10	-2.7225	9907	31626665	Y-like	0.000313248	0.0241386
Y_Scaffold_1	17405179	17406180	2	-9.3338	1001	31626665	Y-like	3.16505e-05	0.0241386
Y_Scaffold_1	17407384	17440533	20	-1.0565	33149	31626665	Y-like	0.00104813	0.0241386
Y_Scaffold_1	18019371	18022679	3	6.1506	3308	31626665	Y-like	0.000104595	0.0241386
Y_Scaffold_1	18248186	18254644	7	8.3274	6458	31626665	Y-like	0.000204195	0.0241386
Y_Scaffold_1	18255808	18271328	11	3.0407	15520	31626665	Y-like	0.000490725	0.0241386
Y_Scaffold_1	18891094	18897460	4	-1.8676	6366	31626665	Y-like	0.000201286	0.0241386
Y_Scaffold_1	19832926	19837569	5	-2.5595	4643	31626665	Y-like	0.000146807	0.0241386
Y_Scaffold_1	19838730	19840731	3	-10.5114	2001	31626665	Y-like	6.32694e-05	0.0241386
Y_Scaffold_1	19865110	19868119	4	-8.4417	3009	31626665	Y-like	9.51412e-05	0.0241386
Y_Scaffold_1	19968766	19983750	7	2.2608	14984	31626665	Y-like	0.000473777	0.0241386
Y_Scaffold_1	19985524	19991373	4	7.1232	5849	31626665	Y-like	0.000184939	0.0241386
Y_Scaffold_1	20410573	20414411	3	5.4041	3838	31626665	Y-like	0.000121353	0.0241386
Y_Scaffold_1	20980691	20983097	3	-6.9741	2406	31626665	Y-like	7.6075e-05	0.0241386
Y_Scaffold_1	21187285	21190708	4	1.8981	3423	31626665	Y-like	0.000108231	0.0241386
Y_Scaffold_1	21244060	21247073	4	3.594	3013	31626665	Y-like	9.52677e-05	0.0241386
Y_Scaffold_1	21407701	21429348	15	-1.0898	21647	31626665	Y-like	0.000684454	0.0241386
Y_Scaffold_1	21430349	21435385	6	-7.0712	5036	31626665	Y-like	0.000159233	0.0241386
Y_Scaffold_1	21436387	21467073	27	-0.827	30686	31626665	Y-like	0.000970257	0.0241386
Y_Scaffold_1	21515109	21518368	4	-2.8619	3259	31626665	Y-like	0.000103046	0.0241386
Y_Scaffold_1	21830493	21833064	3	4.1498	2571	31626665	Y-like	8.12922e-05	0.0241386
Y_Scaffold_1	22373294	22382168	4	-3.1152	8874	31626665	Y-like	0.000280586	0.0241386
Y_Scaffold_1	22695875	22726562	24	1.1042	30687	31626665	Y-like	0.000970289	0.0241386
Y_Scaffold_1	22856188	22858266	3	-9.5882	2078	31626665	Y-like	6.57041e-05	0.0241386
Y_Scaffold_1	23168264	23171826	4	4.2878	3562	31626665	Y-like	0.000112626	0.0241386
Y_Scaffold_1	23461532	23465673	2	-4.2096	4141	31626665	Y-like	0.000130934	0.0241386
Y_Scaffold_1	23862988	23870364	4	1.8592	7376	31626665	Y-like	0.000233221	0.0241386
Y_Scaffold_1	24279561	24288435	5	1.9647	8874	31626665	Y-like	0.000280586	0.0241386
Y_Scaffold_1	24569783	24570784	2	-3.9016	1001	31626665	Y-like	3.16505e-05	0.0241386
Y_Scaffold_1	24709865	24722707	9	-1.9569	12842	31626665	Y-like	0.00040605	0.0241386
Y_Scaffold_1	25702120	25703122	2	8.2808	1002	31626665	Y-like	3.16821e-05	0.0241386
Y_Scaffold_1	26214740	26216744	3	-6.6532	2004	31626665	Y-like	6.33643e-05	0.0241386
Y_Scaffold_1	26359360	26364181	5	-1.1565	4821	31626665	Y-like	0.000152435	0.0241386
Y_Scaffold_1	26463284	26478041	12	1.1843	14757	31626665	Y-like	0.0004666	0.0241386
Y_Scaffold_1	26786404	26791180	4	1.1652	4776	31626665	Y-like	0.000151012	0.0241386
Y_Scaffold_1	26956356	26958400	3	-1.0516	2044	31626665	Y-like	6.4629e-05	0.0241386
Y_Scaffold_1	27026498	27029044	3	3.2493	2546	31626665	Y-like	8.05017e-05	0.0241386
Y_Scaffold_1	27899280	27900281	2	-4.2005	1001	31626665	Y-like	3.16505e-05	0.0241386
Y_Scaffold_1	28707678	28723060	10	1.5938	15382	31626665	Y-like	0.000486362	0.0241386
Y_Scaffold_1	28725175	28726502	2	6.038	1327	31626665	Y-like	4.19583e-05	0.0241386
Y_Scaffold_1	28727557	28733595	5	0.9408	6038	31626665	Y-like	0.000190915	0.0241386
Y_Scaffold_1	29595532	29597532	3	-4.0819	2000	31626665	Y-like	6.32378e-05	0.0241386
Y_Scaffold_1	29849187	29855421	4	1.5121	6234	31626665	Y-like	0.000197112	0.0241386
Y_Scaffold_10	756060	764242	5	-3.1232	8182	16397930	Y-like	0.000498965	0.0165322
Y_Scaffold_10	1940992	1942070	2	7.6395	1078	16397930	Y-like	6.574e-05	0.0165322
Y_Scaffold_10	2401810	2403815	3	8.807	2005	16397930	Y-like	0.000122272	0.0165322
Y_Scaffold_10	2637390	2642710	5	-1.0228	5320	16397930	Y-like	0.000324431	0.0165322
Y_Scaffold_10	2784959	2789706	5	-2.6908	4747	16397930	Y-like	0.000289488	0.0165322
Y_Scaffold_10	2808417	2811842	4	3.1541	3425	16397930	Y-like	0.000208868	0.0165322
Y_Scaffold_10	2919824	2937333	16	5.281	17509	16397930	Y-like	0.00106776	0.0165322
Y_Scaffold_10	2938346	2943985	4	0.7513	5639	16397930	Y-like	0.000343885	0.0165322
Y_Scaffold_10	3473125	3481172	9	-5.1735	8047	16397930	Y-like	0.000490733	0.0165322
Y_Scaffold_10	3482213	3494708	11	-1.9482	12495	16397930	Y-like	0.000761986	0.0165322
Y_Scaffold_10	3744251	3752773	6	-2.0433	8522	16397930	Y-like	0.0005197	0.0165322
Y_Scaffold_10	3754209	3756215	3	-6.9152	2006	16397930	Y-like	0.000122333	0.0165322
Y_Scaffold_10	3757216	3767198	8	-2.0082	9982	16397930	Y-like	0.000608735	0.0165322
Y_Scaffold_10	4259880	4274564	11	-1.3917	14684	16397930	Y-like	0.000895479	0.0165322
Y_Scaffold_10	4275679	4276796	2	-6.411	1117	16397930	Y-like	6.81184e-05	0.0165322
Y_Scaffold_10	4769315	4772789	4	-2.0152	3474	16397930	Y-like	0.000211856	0.0165322
Y_Scaffold_10	4819248	4826082	6	4.5845	6834	16397930	Y-like	0.00041676	0.0165322
Y_Scaffold_10	7599265	7610803	10	-1.4998	11538	16397930	Y-like	0.000703625	0.0165322
Y_Scaffold_10	7616140	7621753	3	2.9866	5613	16397930	Y-like	0.000342299	0.0165322
Y_Scaffold_10	7873209	7882315	9	1.454	9106	16397930	Y-like	0.000555314	0.0165322
Y_Scaffold_10	7883443	7907021	23	4.5364	23578	16397930	Y-like	0.00143786	0.0165322
Y_Scaffold_10	7908021	7920812	11	1.6965	12791	16397930	Y-like	0.000780037	0.0165322
Y_Scaffold_10	8049574	8050578	2	-3.1946	1004	16397930	Y-like	6.12272e-05	0.0165322
Y_Scaffold_10	8130419	8131422	2	2.2688	1003	16397930	Y-like	6.11663e-05	0.0165322
Y_Scaffold_10	8753105	8757637	5	-3.3027	4532	16397930	Y-like	0.000276376	0.0165322
Y_Scaffold_10	8803321	8808663	6	-8.9543	5342	16397930	Y-like	0.000325773	0.0165322
Y_Scaffold_10	8981459	8983602	3	-2.0166	2143	16397930	Y-like	0.000130687	0.0165322
Y_Scaffold_10	9718877	9721079	3	1.6746	2202	16397930	Y-like	0.000134285	0.0165322
Y_Scaffold_10	9787249	9790254	4	-9.1764	3005	16397930	Y-like	0.000183255	0.0165322
Y_Scaffold_10	9894269	9895314	2	7.1401	1045	16397930	Y-like	6.37276e-05	0.0165322
Y_Scaffold_10	10301308	10302335	2	-10.6818	1027	16397930	Y-like	6.26299e-05	0.0165322
Y_Scaffold_10	10303336	10305379	3	-2.2036	2043	16397930	Y-like	0.000124589	0.0165322
Y_Scaffold_10	10688457	10689480	2	-4.0664	1023	16397930	Y-like	6.23859e-05	0.0165322
Y_Scaffold_10	11049420	11050910	2	6.7909	1490	16397930	Y-like	9.08651e-05	0.0165322
Y_Scaffold_10	11459100	11460102	2	-10.8602	1002	16397930	Y-like	6.11053e-05	0.0165322
Y_Scaffold_10	11529276	11531440	3	8.1588	2164	16397930	Y-like	0.000131968	0.0165322
Y_Scaffold_10	13561983	13562989	2	-3.0107	1006	16397930	Y-like	6.13492e-05	0.0165322
Y_Scaffold_10	14010543	14039255	13	2.5005	28712	16397930	Y-like	0.00175095	0.0165322
Y_Scaffold_10	14322363	14338266	14	-1.2259	15903	16397930	Y-like	0.000969818	0.0165322
Y_Scaffold_10	14339602	14345688	7	-4.6008	6086	16397930	Y-like	0.000371144	0.0165322
Y_Scaffold_10	14346724	14354049	5	-1.0161	7325	16397930	Y-like	0.000446703	0.0165322
Y_Scaffold_10	14479133	14481134	3	-1.8462	2001	16397930	Y-like	0.000122028	0.0165322
Y_Scaffold_10	15248807	15250798	2	-3.4774	1991	16397930	Y-like	0.000121418	0.0165322
Y_Scaffold_10	15549738	15551091	2	-1.258	1353	16397930	Y-like	8.25104e-05	0.0165322
Scaffold_100	0	112679	17	1.9677	112679	171704	Autosome	0.65624	0.905506
Scaffold_100	118781	123496	3	7.9752	4715	171704	Autosome	0.02746	0.905506
Scaffold_100	126162	164247	18	2.1091	38085	171704	Autosome	0.221806	0.905506
Scaffold_101	81479	87580	4	-3.3536	6101	171343	Autosome	0.0356069	0.0356069
Scaffold_104	78306	93512	6	-1.8104	15206	152421	Autosome	0.0997632	0.0997632
Scaffold_105	0	146574	14	0.9489	146574	151891	Autosome	0.964995	0.964995
Scaffold_106	0	69026	14	-0.7611	69026	149242	Autosome	0.462511	0.769703
Scaffold_106	70140	115986	4	2.8159	45846	149242	Autosome	0.307192	0.769703
Y_Scaffold_11	1557164	1560215	4	-3.6947	3051	16251303	Y-like	0.000187739	0.040894
Y_Scaffold_11	2841682	2842720	2	3.2446	1038	16251303	Y-like	6.38718e-05	0.040894
Y_Scaffold_11	4023035	4030627	5	-1.7508	7592	16251303	Y-like	0.000467163	0.040894
Y_Scaffold_11	4309532	4337338	13	-0.9921	27806	16251303	Y-like	0.001711	0.040894
Y_Scaffold_11	4338876	4355448	5	-4.7469	16572	16251303	Y-like	0.00101973	0.040894
Y_Scaffold_11	6523696	6535608	8	3.5553	11912	16251303	Y-like	0.000732987	0.040894
Y_Scaffold_11	6551977	6569999	12	-0.8008	18022	16251303	Y-like	0.00110896	0.040894
Y_Scaffold_11	7815729	7818062	3	1.7712	2333	16251303	Y-like	0.000143558	0.040894
Y_Scaffold_11	7819073	7821082	3	7.7419	2009	16251303	Y-like	0.000123621	0.040894
Y_Scaffold_11	8660167	8684909	19	0.8522	24742	16251303	Y-like	0.00152246	0.040894
Y_Scaffold_11	9181501	9204022	13	0.7714	22521	16251303	Y-like	0.0013858	0.040894
Y_Scaffold_11	9424932	9429935	6	-3.1191	5003	16251303	Y-like	0.000307852	0.040894
Y_Scaffold_11	9783189	9816491	28	1.2877	33302	16251303	Y-like	0.00204919	0.040894
Y_Scaffold_11	9889928	9899342	8	1.5838	9414	16251303	Y-like	0.000579277	0.040894
Y_Scaffold_11	10183425	10186321	2	-6.7584	2896	16251303	Y-like	0.000178201	0.040894
Y_Scaffold_11	10455062	10459247	5	1.1903	4185	16251303	Y-like	0.000257518	0.040894
Y_Scaffold_11	10775894	10791467	13	3.3741	15573	16251303	Y-like	0.000958262	0.040894
Y_Scaffold_11	11190584	11215403	17	-1.13	24819	16251303	Y-like	0.0015272	0.040894
Y_Scaffold_11	11501314	11506599	6	5.8729	5285	16251303	Y-like	0.000325205	0.040894
Y_Scaffold_11	12379329	12380336	2	-6.1459	1007	16251303	Y-like	6.19643e-05	0.040894
Y_Scaffold_11	12381338	12385983	4	-2.0681	4645	16251303	Y-like	0.000285823	0.040894
Y_Scaffold_11	12830308	12855391	11	0.819	25083	16251303	Y-like	0.00154345	0.040894
Y_Scaffold_11	12875727	12890178	11	0.9308	14451	16251303	Y-like	0.000889221	0.040894
Y_Scaffold_11	13300889	13303969	4	-3.1077	3080	16251303	Y-like	0.000189523	0.040894
Y_Scaffold_11	13340675	13343743	4	-6.1152	3068	16251303	Y-like	0.000188785	0.040894
Y_Scaffold_11	13392850	13413534	7	-0.9175	20684	16251303	Y-like	0.00127276	0.040894
Y_Scaffold_11	13464980	13476500	11	4.9619	11520	16251303	Y-like	0.000708866	0.040894
Y_Scaffold_11	13588727	13590358	2	2.6239	1631	16251303	Y-like	0.000100361	0.040894
Y_Scaffold_11	13591846	13598962	8	8.0027	7116	16251303	Y-like	0.000437873	0.040894
Y_Scaffold_11	13880277	13921716	34	-1.9887	41439	16251303	Y-like	0.00254989	0.040894
Y_Scaffold_11	13923064	13934311	11	-5.6514	11247	16251303	Y-like	0.000692068	0.040894
Y_Scaffold_11	13935312	13955438	7	-2.3203	20126	16251303	Y-like	0.00123842	0.040894
Y_Scaffold_11	13988325	14119722	110	2.3502	131397	16251303	Y-like	0.00808532	0.040894
Y_Scaffold_11	14120723	14124753	5	9.4081	4030	16251303	Y-like	0.00024798	0.040894
Y_Scaffold_11	14126098	14149668	21	1.7457	23570	16251303	Y-like	0.00145035	0.040894
Y_Scaffold_11	14899729	14903240	4	1.7055	3511	16251303	Y-like	0.000216044	0.040894
Y_Scaffold_11	14904303	14974692	61	-0.815	70389	16251303	Y-like	0.00433128	0.040894
Y_Scaffold_11	15068276	15087797	11	1.4159	19521	16251303	Y-like	0.0012012	0.040894
Y_Scaffold_11	15163428	15167431	5	-5.0474	4003	16251303	Y-like	0.000246319	0.040894
Y_Scaffold_11	15517297	15522285	3	2.6646	4988	16251303	Y-like	0.000306929	0.040894
Scaffold_110	51485	55918	4	3.8486	4433	133827	Autosome	0.0331249	0.0331249
Scaffold_111	0	111679	57	-1.7939	111679	130311	Autosome	0.857019	0.857019
Scaffold_113	85861	88464	3	3.6543	2603	124836	Autosome	0.0208514	0.0208514
Scaffold_117	0	93574	23	0.7844	93574	106592	Autosome	0.877871	0.877871
Y_Scaffold_12	515018	517026	3	3.5574	2008	14118028	Y-like	0.000142229	0.0246158
Y_Scaffold_12	642751	644878	3	7.4313	2127	14118028	Y-like	0.000150658	0.0246158
Y_Scaffold_12	728884	732077	3	-1.2299	3193	14118028	Y-like	0.000226165	0.0246158
Y_Scaffold_12	733120	736697	4	-4.1787	3577	14118028	Y-like	0.000253364	0.0246158
Y_Scaffold_12	949982	953994	5	-5.1834	4012	14118028	Y-like	0.000284176	0.0246158
Y_Scaffold_12	1382868	1403893	14	-1.1035	21025	14118028	Y-like	0.00148923	0.0246158
Y_Scaffold_12	1450014	1462211	9	-2.5056	12197	14118028	Y-like	0.000863931	0.0246158
Y_Scaffold_12	1473880	1478235	5	-6.6906	4355	14118028	Y-like	0.000308471	0.0246158
Y_Scaffold_12	1479237	1494497	12	-2.0251	15260	14118028	Y-like	0.00108089	0.0246158
Y_Scaffold_12	1666632	1674595	7	1.3903	7963	14118028	Y-like	0.000564031	0.0246158
Y_Scaffold_12	1764660	1770521	6	-1.852	5861	14118028	Y-like	0.000415143	0.0246158
Y_Scaffold_12	1853146	1876749	21	3.7979	23603	14118028	Y-like	0.00167183	0.0246158
Y_Scaffold_12	2086806	2169959	56	1.4282	83153	14118028	Y-like	0.00588985	0.0246158
Y_Scaffold_12	2171689	2180771	8	5.2181	9082	14118028	Y-like	0.000643291	0.0246158
Y_Scaffold_12	2181781	2197013	15	1.2737	15232	14118028	Y-like	0.0010789	0.0246158
Y_Scaffold_12	2198612	2199736	2	-5.1527	1124	14118028	Y-like	7.96145e-05	0.0246158
Y_Scaffold_12	3850850	3852625	2	-6.9351	1775	14118028	Y-like	0.000125726	0.0246158
Y_Scaffold_12	3997499	4002770	6	-6.2735	5271	14118028	Y-like	0.000373352	0.0246158
Y_Scaffold_12	4459443	4464670	6	3.2253	5227	14118028	Y-like	0.000370236	0.0246158
Y_Scaffold_12	4502942	4507105	5	-9.3622	4163	14118028	Y-like	0.000294871	0.0246158
Y_Scaffold_12	4717212	4755126	26	1.0714	37914	14118028	Y-like	0.0026855	0.0246158
Y_Scaffold_12	5490483	5491604	2	-3.8006	1121	14118028	Y-like	7.9402e-05	0.0246158
Y_Scaffold_12	6060617	6066220	3	3.3289	5603	14118028	Y-like	0.000396868	0.0246158
Y_Scaffold_12	6538323	6542879	5	-1.3746	4556	14118028	Y-like	0.000322708	0.0246158
Y_Scaffold_12	7546938	7554247	4	3.5813	7309	14118028	Y-like	0.000517707	0.0246158
Y_Scaffold_12	8415110	8416114	2	-2.9885	1004	14118028	Y-like	7.11147e-05	0.0246158
Y_Scaffold_12	8811675	8812881	2	-4.6379	1206	14118028	Y-like	8.54227e-05	0.0246158
Y_Scaffold_12	8862402	8878311	10	4.8246	15909	14118028	Y-like	0.00112686	0.0246158
Y_Scaffold_12	9178938	9182952	5	-6.4739	4014	14118028	Y-like	0.000284317	0.0246158
Y_Scaffold_12	9883862	9885897	3	2.1329	2035	14118028	Y-like	0.000144142	0.0246158
Y_Scaffold_12	11755515	11762693	4	-2.4342	7178	14118028	Y-like	0.000508428	0.0246158
Y_Scaffold_12	11764011	11768016	5	-8.7818	4005	14118028	Y-like	0.00028368	0.0246158
Y_Scaffold_12	12347863	12350087	3	-4.2937	2224	14118028	Y-like	0.000157529	0.0246158
Y_Scaffold_12	12364619	12373687	6	-1.067	9068	14118028	Y-like	0.000642299	0.0246158
Y_Scaffold_12	12375276	12389449	11	2.5604	14173	14118028	Y-like	0.00100389	0.0246158
Scaffold_120	0	11478	6	-1.7462	11478	100359	Autosome	0.114369	0.92745
Scaffold_120	12653	27822	8	2.8834	15169	100359	Autosome	0.151147	0.92745
Scaffold_120	29020	95451	28	-0.8933	66431	100359	Autosome	0.661934	0.92745
Scaffold_122	0	79143	11	2.2101	79143	97701	Autosome	0.810053	0.810053
Scaffold_123	0	76204	6	0.8919	76204	95332	Autosome	0.799354	0.799354
Scaffold_13	334806	335824	2	7.8348	1018	13294510	Autosome	7.6573e-05	0.0150119
Scaffold_13	337080	339804	3	2.928	2724	13294510	Autosome	0.000204897	0.0150119
Scaffold_13	479037	480040	2	8.2938	1003	13294510	Autosome	7.54447e-05	0.0150119
Scaffold_13	2360644	2367688	4	-2.1912	7044	13294510	Autosome	0.000529843	0.0150119
Scaffold_13	2383288	2400188	13	1.5007	16900	13294510	Autosome	0.0012712	0.0150119
Scaffold_13	2555539	2556782	2	5.1058	1243	13294510	Autosome	9.34972e-05	0.0150119
Scaffold_13	2687276	2690767	4	7.3391	3491	13294510	Autosome	0.00026259	0.0150119
Scaffold_13	3186222	3187223	2	7.618	1001	13294510	Autosome	7.52942e-05	0.0150119
Scaffold_13	4301389	4308215	6	8.2153	6826	13294510	Autosome	0.000513445	0.0150119
Scaffold_13	4619934	4624435	3	-3.5909	4501	13294510	Autosome	0.000338561	0.0150119
Scaffold_13	6326435	6329441	4	-9.1362	3006	13294510	Autosome	0.000226108	0.0150119
Scaffold_13	6678174	6681176	4	2.5615	3002	13294510	Autosome	0.000225807	0.0150119
Scaffold_13	7169984	7176508	5	-2.8693	6524	13294510	Autosome	0.000490729	0.0150119
Scaffold_13	8917991	8921147	4	-3.7321	3156	13294510	Autosome	0.000237391	0.0150119
Scaffold_13	11456136	11458354	3	3.497	2218	13294510	Autosome	0.000166836	0.0150119
Scaffold_13	11577214	11587488	9	1.0646	10274	13294510	Autosome	0.0007728	0.0150119
Scaffold_13	11725421	11727196	2	2.3107	1775	13294510	Autosome	0.000133514	0.0150119
Scaffold_13	11869791	11871857	3	-2.2212	2066	13294510	Autosome	0.000155402	0.0150119
Scaffold_13	12009769	12020748	10	-0.7958	10979	13294510	Autosome	0.00082583	0.0150119
Scaffold_13	12492297	12563963	49	-3.0059	71666	13294510	Autosome	0.00539065	0.0150119
Scaffold_13	12585020	12605187	19	3.2395	20167	13294510	Autosome	0.00151694	0.0150119
Scaffold_13	12662345	12665511	4	1.0698	3166	13294510	Autosome	0.000238143	0.0150119
Scaffold_13	12759670	12773354	11	1.0105	13684	13294510	Autosome	0.0010293	0.0150119
Scaffold_13	13124703	13126845	3	1.9582	2142	13294510	Autosome	0.000161119	0.0150119
Scaffold_130	0	77644	17	0.9228	77644	86235	Autosome	0.900377	0.900377
Scaffold_131	0	38708	17	0.8914	38708	85023	Autosome	0.455265	0.455265
Scaffold_132	0	83742	23	-0.9138	83742	84769	Autosome	0.987885	0.987885
Scaffold_134	0	80244	21	-1.831	80244	82898	Autosome	0.967985	0.967985
Scaffold_136	0	63699	22	0.9293	63699	81642	Autosome	0.780223	0.780223
Scaffold_14	694236	700237	5	-1.2263	6001	11695121	Autosome	0.00051312	0.0230799
Scaffold_14	1519728	1521791	3	2.1752	2063	11695121	Autosome	0.000176398	0.0230799
Scaffold_14	2398492	2402555	3	1.2125	4063	11695121	Autosome	0.00034741	0.0230799
Scaffold_14	2506175	2510664	5	0.7575	4489	11695121	Autosome	0.000383835	0.0230799
Scaffold_14	2911078	2913705	3	-1.9466	2627	11695121	Autosome	0.000224624	0.0230799
Scaffold_14	3104926	3108289	4	-0.9003	3363	11695121	Autosome	0.000287556	0.0230799
Scaffold_14	3356304	3359327	4	-1.4157	3023	11695121	Autosome	0.000258484	0.0230799
Scaffold_14	4016029	4017029	2	6.1853	1000	11695121	Autosome	8.55057e-05	0.0230799
Scaffold_14	4305729	4309122	4	-4.1342	3393	11695121	Autosome	0.000290121	0.0230799
Scaffold_14	5870303	5875592	4	-1.4695	5289	11695121	Autosome	0.00045224	0.0230799
Scaffold_14	6519262	6537232	7	1.6174	17970	11695121	Autosome	0.00153654	0.0230799
Scaffold_14	6540228	6541379	2	8.942	1151	11695121	Autosome	9.84171e-05	0.0230799
Scaffold_14	6810038	6826328	8	1.9519	16290	11695121	Autosome	0.00139289	0.0230799
Scaffold_14	7024151	7025155	2	-3.9154	1004	11695121	Autosome	8.58478e-05	0.0230799
Scaffold_14	7079213	7092789	10	0.9031	13576	11695121	Autosome	0.00116083	0.0230799
Scaffold_14	7157091	7162989	6	-2.7506	5898	11695121	Autosome	0.000504313	0.0230799
Scaffold_14	7163992	7204723	24	-0.7413	40731	11695121	Autosome	0.00348273	0.0230799
Scaffold_14	7401526	7403375	2	11.233	1849	11695121	Autosome	0.0001581	0.0230799
Scaffold_14	8540219	8614744	10	-2.8894	74525	11695121	Autosome	0.00637232	0.0230799
Scaffold_14	8615745	8629717	12	-0.8145	13972	11695121	Autosome	0.00119469	0.0230799
Scaffold_14	8657209	8665986	9	-4.0055	8777	11695121	Autosome	0.000750484	0.0230799
Scaffold_14	8676408	8685682	6	-2.9741	9274	11695121	Autosome	0.00079298	0.0230799
Scaffold_14	8722693	8725074	3	-2.2547	2381	11695121	Autosome	0.000203589	0.0230799
Scaffold_14	9519352	9520356	2	-8.5891	1004	11695121	Autosome	8.58478e-05	0.0230799
Scaffold_14	9785524	9790524	6	5.1126	5000	11695121	Autosome	0.000427529	0.0230799
Scaffold_14	11339893	11353864	14	-4.1253	13971	11695121	Autosome	0.0011946	0.0230799
Scaffold_14	11399614	11406852	8	-3.7236	7238	11695121	Autosome	0.000618891	0.0230799
Scaffold_142	0	68372	2	-0.9279	68372	74852	Autosome	0.913429	0.913429
Scaffold_144	0	36941	3	2.8116	36941	73290	Autosome	0.504039	0.504039
Scaffold_145	0	53857	15	1.6161	53857	71903	Autosome	0.749023	0.749023
Scaffold_147	0	67026	19	-1.6313	67026	70836	Autosome	0.946214	0.946214
Scaffold_148	0	63095	25	-1.5234	63095	70273	Autosome	0.897856	0.897856
Scaffold_149	0	67123	17	-1.132	67123	69294	Autosome	0.96867	0.96867
Scaffold_15	392708	394958	3	-1.6946	2250	8446923	Autosome	0.000266369	0.0294925
Scaffold_15	804204	834628	23	1.3676	30424	8446923	Autosome	0.00360178	0.0294925
Scaffold_15	975551	979063	4	-2.494	3512	8446923	Autosome	0.000415773	0.0294925
Scaffold_15	996018	1006223	6	1.5567	10205	8446923	Autosome	0.00120813	0.0294925
Scaffold_15	1042411	1127373	35	1.1214	84962	8446923	Autosome	0.0100583	0.0294925
Scaffold_15	1155779	1165534	10	1.766	9755	8446923	Autosome	0.00115486	0.0294925
Scaffold_15	1546365	1548993	3	-2.0949	2628	8446923	Autosome	0.000311119	0.0294925
Scaffold_15	1550098	1554106	5	-9.5376	4008	8446923	Autosome	0.000474492	0.0294925
Scaffold_15	1555113	1570575	14	-1.9838	15462	8446923	Autosome	0.00183049	0.0294925
Scaffold_15	3264434	3266622	3	-3.3072	2188	8446923	Autosome	0.000259029	0.0294925
Scaffold_15	3526044	3534675	9	-6.7566	8631	8446923	Autosome	0.00102179	0.0294925
Scaffold_15	4032245	4037353	5	-7.0441	5108	8446923	Autosome	0.000604717	0.0294925
Scaffold_15	4038611	4040690	3	-1.3672	2079	8446923	Autosome	0.000246125	0.0294925
Scaffold_15	4540178	4541287	2	-2.3974	1109	8446923	Autosome	0.00013129	0.0294925
Scaffold_15	5281139	5290307	10	-0.9622	9168	8446923	Autosome	0.00108537	0.0294925
Scaffold_15	5533363	5542288	7	-1.119	8925	8446923	Autosome	0.0010566	0.0294925
Scaffold_15	5560358	5580836	14	-2.0521	20478	8446923	Autosome	0.00242431	0.0294925
Scaffold_15	7218753	7221286	3	-3.7998	2533	8446923	Autosome	0.000299873	0.0294925
Scaffold_15	7501917	7518730	16	1.0813	16813	8446923	Autosome	0.00199043	0.0294925
Scaffold_15	7892263	7893441	2	4.7153	1178	8446923	Autosome	0.000139459	0.0294925
Scaffold_15	7894449	7895622	2	1.1237	1173	8446923	Autosome	0.000138867	0.0294925
Scaffold_15	8189772	8196304	7	1.1537	6532	8446923	Autosome	0.000773299	0.0294925
Scaffold_151	0	34435	14	1.4091	34435	68462	Autosome	0.50298	0.50298
Scaffold_152	0	66905	21	0.7415	66905	68324	Autosome	0.979231	0.979231
Scaffold_154	0	52650	7	-0.7956	52650	66411	Autosome	0.79279	0.79279
Scaffold_16	163207	187062	19	3.3534	23855	8418444	Autosome	0.00283366	0.13451
Scaffold_16	455116	461956	7	4.5815	6840	8418444	Autosome	0.000812502	0.13451
Scaffold_16	538257	576881	27	-2.2901	38624	8418444	Autosome	0.00458802	0.13451
Scaffold_16	745094	764424	9	0.8347	19330	8418444	Autosome	0.00229615	0.13451
Scaffold_16	772094	783208	4	-2.3647	11114	8418444	Autosome	0.0013202	0.13451
Scaffold_16	831460	873875	14	1.0135	42415	8418444	Autosome	0.00503834	0.13451
Scaffold_16	1117516	1122755	6	-1.0877	5239	8418444	Autosome	0.000622324	0.13451
Scaffold_16	1123756	1245599	50	-2.7997	121843	8418444	Autosome	0.0144733	0.13451
Scaffold_16	1320342	1339713	12	3.5069	19371	8418444	Autosome	0.00230102	0.13451
Scaffold_16	1613882	1781123	85	1.349	167241	8418444	Autosome	0.019866	0.13451
Scaffold_16	1814861	1862644	7	-3.7355	47783	8418444	Autosome	0.00567599	0.13451
Scaffold_16	2161652	2165784	3	-4.6873	4132	8418444	Autosome	0.000490827	0.13451
Scaffold_16	2204406	2214532	5	-2.8365	10126	8418444	Autosome	0.00120284	0.13451
Scaffold_16	2253724	2258462	4	4.0969	4738	8418444	Autosome	0.000562812	0.13451
Scaffold_16	2404750	2434150	16	-1.5932	29400	8418444	Autosome	0.00349233	0.13451
Scaffold_16	2647811	2773534	82	-1.2917	125723	8418444	Autosome	0.0149342	0.13451
Scaffold_16	2826565	2845664	17	0.8892	19099	8418444	Autosome	0.00226871	0.13451
Scaffold_16	2944865	2945865	2	-3.8732	1000	8418444	Autosome	0.000118787	0.13451
Scaffold_16	3092883	3094564	2	5.1974	1681	8418444	Autosome	0.000199681	0.13451
Scaffold_16	3095719	3103967	7	1.0372	8248	8418444	Autosome	0.000979754	0.13451
Scaffold_16	3195543	3200677	6	1.6572	5134	8418444	Autosome	0.000609851	0.13451
Scaffold_16	3224838	3231353	6	-2.51	6515	8418444	Autosome	0.000773896	0.13451
Scaffold_16	3232360	3235378	4	-8.438	3018	8418444	Autosome	0.000358499	0.13451
Scaffold_16	3455289	3567945	69	1.4789	112656	8418444	Autosome	0.013382	0.13451
Scaffold_16	3580203	3597579	13	0.8578	17376	8418444	Autosome	0.00206404	0.13451
Scaffold_16	3918861	3921016	3	2.7302	2155	8418444	Autosome	0.000255986	0.13451
Scaffold_16	3947070	3952561	3	-4.71	5491	8418444	Autosome	0.000652258	0.13451
Scaffold_16	4197394	4211601	12	1.2989	14207	8418444	Autosome	0.0016876	0.13451
Scaffold_16	4213668	4220345	7	5.7707	6677	8418444	Autosome	0.000793139	0.13451
Scaffold_16	4274285	4276492	3	-4.9221	2207	8418444	Autosome	0.000262162	0.13451
Scaffold_16	4277492	4324668	28	0.9622	47176	8418444	Autosome	0.00560389	0.13451
Scaffold_16	4326171	4329219	4	-6.4642	3048	8418444	Autosome	0.000362062	0.13451
Scaffold_16	4529603	4534617	6	-9.1968	5014	8418444	Autosome	0.000595597	0.13451
Scaffold_16	4694853	4721720	23	-2.4972	26867	8418444	Autosome	0.00319144	0.13451
Scaffold_16	5207631	5279405	26	-1.2319	71774	8418444	Autosome	0.0085258	0.13451
Scaffold_16	5295899	5298247	3	1.1447	2348	8418444	Autosome	0.000278911	0.13451
Scaffold_16	5316601	5321685	5	-0.8651	5084	8418444	Autosome	0.000603912	0.13451
Scaffold_16	5444266	5449586	5	-1.2029	5320	8418444	Autosome	0.000631946	0.13451
Scaffold_16	5457749	5470206	9	-1.6645	12457	8418444	Autosome	0.00147973	0.13451
Scaffold_16	5814229	5815229	2	-7.078	1000	8418444	Autosome	0.000118787	0.13451
Scaffold_16	5961936	5963936	3	-2.7865	2000	8418444	Autosome	0.000237574	0.13451
Scaffold_16	6042632	6044637	3	5.4528	2005	8418444	Autosome	0.000238168	0.13451
Scaffold_16	6851253	6859955	7	-2.0978	8702	8418444	Autosome	0.00103368	0.13451
Scaffold_16	7054834	7058077	4	4.8197	3243	8418444	Autosome	0.000385226	0.13451
Scaffold_16	7141188	7161314	18	-3.9686	20126	8418444	Autosome	0.0023907	0.13451
Scaffold_16	7366431	7371849	5	5.3519	5418	8418444	Autosome	0.000643587	0.13451
Scaffold_16	7425945	7441876	14	-3.4855	15931	8418444	Autosome	0.00189239	0.13451
Scaffold_16	7461886	7468134	5	1.4344	6248	8418444	Autosome	0.00074218	0.13451
Scaffold_16	7584897	7585899	2	-3.2264	1002	8418444	Autosome	0.000119024	0.13451
Scaffold_16	7922432	7926795	5	4.3707	4363	8418444	Autosome	0.000518267	0.13451
Scaffold_161	0	49812	12	0.7817	49812	63134	Autosome	0.788989	0.788989
Scaffold_162	0	57914	23	-0.8209	57914	61699	Autosome	0.938654	0.938654
Scaffold_163	0	49093	17	0.7912	49093	60820	Autosome	0.807185	0.807185
Y_Scaffold_17	498687	504457	5	5.6175	5770	6914372	Y-like	0.000834494	0.0838928
Y_Scaffold_17	726780	745821	8	-2.5008	19041	6914372	Y-like	0.00275383	0.0838928
Y_Scaffold_17	817582	821647	3	-2.1771	4065	6914372	Y-like	0.000587906	0.0838928
Y_Scaffold_17	908456	910450	2	-3.5632	1994	6914372	Y-like	0.000288385	0.0838928
Y_Scaffold_17	957191	983354	23	0.8098	26163	6914372	Y-like	0.00378386	0.0838928
Y_Scaffold_17	1254892	1263567	9	1.1379	8675	6914372	Y-like	0.00125463	0.0838928
Y_Scaffold_17	1587761	1687189	72	-1.2904	99428	6914372	Y-like	0.0143799	0.0838928
Y_Scaffold_17	1688193	1693210	6	-6.7643	5017	6914372	Y-like	0.00072559	0.0838928
Y_Scaffold_17	1874522	1879403	3	-1.3768	4881	6914372	Y-like	0.000705921	0.0838928
Y_Scaffold_17	1917782	1928029	10	-0.8859	10247	6914372	Y-like	0.00148199	0.0838928
Y_Scaffold_17	2256898	2364169	42	1.7418	107271	6914372	Y-like	0.0155142	0.0838928
Y_Scaffold_17	2541971	2544410	3	-3.9602	2439	6914372	Y-like	0.000352744	0.0838928
Y_Scaffold_17	2625499	2627586	3	-5.8767	2087	6914372	Y-like	0.000301835	0.0838928
Y_Scaffold_17	2955690	2963123	8	-5.1497	7433	6914372	Y-like	0.00107501	0.0838928
Y_Scaffold_17	3163057	3169746	6	2.0246	6689	6914372	Y-like	0.000967405	0.0838928
Y_Scaffold_17	3284608	3303525	15	1.6221	18917	6914372	Y-like	0.0027359	0.0838928
Y_Scaffold_17	3845762	3848120	2	5.0081	2358	6914372	Y-like	0.000341029	0.0838928
Y_Scaffold_17	4030890	4031890	2	-5.252	1000	6914372	Y-like	0.000144626	0.0838928
Y_Scaffold_17	4404958	4413043	9	4.6582	8085	6914372	Y-like	0.0011693	0.0838928
Y_Scaffold_17	4456564	4461575	6	-4.9633	5011	6914372	Y-like	0.000724722	0.0838928
Y_Scaffold_17	4585576	4595702	3	4.0513	10126	6914372	Y-like	0.00146449	0.0838928
Y_Scaffold_17	5291419	5312059	16	-2.2189	20640	6914372	Y-like	0.00298509	0.0838928
Y_Scaffold_17	5313069	5318416	5	-0.8129	5347	6914372	Y-like	0.000773317	0.0838928
Y_Scaffold_17	5391953	5458132	13	4.7092	66179	6914372	Y-like	0.00957122	0.0838928
Y_Scaffold_17	5607181	5608189	2	4.8827	1008	6914372	Y-like	0.000145783	0.0838928
Y_Scaffold_17	6057949	6061899	3	-4.6627	3950	6914372	Y-like	0.000571274	0.0838928
Y_Scaffold_17	6090321	6093644	3	5.3952	3323	6914372	Y-like	0.000480593	0.0838928
Y_Scaffold_17	6094645	6098307	4	2.1422	3662	6914372	Y-like	0.000529621	0.0838928
Y_Scaffold_17	6199791	6230629	12	2.7771	30838	6914372	Y-like	0.00445999	0.0838928
Y_Scaffold_17	6242645	6261751	7	1.5996	19106	6914372	Y-like	0.00276323	0.0838928
Y_Scaffold_17	6694585	6695607	2	-6.442	1022	6914372	Y-like	0.000147808	0.0838928
Y_Scaffold_17	6783033	6851327	48	-0.9878	68294	6914372	Y-like	0.00987711	0.0838928
Scaffold_172	0	51742	21	-0.8768	51742	55980	Autosome	0.924294	0.924294
Scaffold_174	0	49526	9	-0.8713	49526	54776	Autosome	0.904155	0.904155
Scaffold_177	0	34835	12	-3.2685	34835	53344	Autosome	0.653026	0.653026
Scaffold_18	587746	665154	54	-1.5295	77408	2575540	Autosome	0.0300551	0.257734
Scaffold_18	667108	684443	14	-7.2986	17335	2575540	Autosome	0.00673063	0.257734
Scaffold_18	695222	705333	11	-6.7276	10111	2575540	Autosome	0.00392578	0.257734
Scaffold_18	706404	782600	66	-2.7371	76196	2575540	Autosome	0.0295845	0.257734
Scaffold_18	783622	791516	8	-7.9899	7894	2575540	Autosome	0.00306499	0.257734
Scaffold_18	792516	829945	32	-3.8025	37429	2575540	Autosome	0.0145325	0.257734
Scaffold_18	830948	857447	25	-7.8096	26499	2575540	Autosome	0.0102887	0.257734
Scaffold_18	858448	895232	19	-1.1264	36784	2575540	Autosome	0.0142821	0.257734
Scaffold_18	896332	923849	13	-2.7779	27517	2575540	Autosome	0.010684	0.257734
Scaffold_18	947437	960125	7	-4.1654	12688	2575540	Autosome	0.00492635	0.257734
Scaffold_18	964345	1015946	24	-1.5012	51601	2575540	Autosome	0.020035	0.257734
Scaffold_18	1122450	1124473	3	3.8926	2023	2575540	Autosome	0.000785466	0.257734
Scaffold_18	1310370	1337267	14	-1.551	26897	2575540	Autosome	0.0104432	0.257734
Scaffold_18	1338931	1346411	4	1.3474	7480	2575540	Autosome	0.00290425	0.257734
Scaffold_18	1347737	1374639	10	-1.7266	26902	2575540	Autosome	0.0104452	0.257734
Scaffold_18	1578964	1583067	4	-9.6268	4103	2575540	Autosome	0.00159306	0.257734
Scaffold_18	1584074	1624342	6	-1.7462	40268	2575540	Autosome	0.0156348	0.257734
Scaffold_18	1749624	1754871	5	3.3152	5247	2575540	Autosome	0.00203724	0.257734
Scaffold_18	2165531	2334954	89	1.6774	169423	2575540	Autosome	0.0657815	0.257734
Scaffold_180	0	13708	8	2.0637	13708	52718	Autosome	0.260025	0.260025
Scaffold_182	0	32421	8	1.9829	32421	52314	Autosome	0.619739	0.619739
Scaffold_183	0	24446	3	-4.0714	24446	51914	Autosome	0.470894	0.470894
Scaffold_185	0	46930	19	0.9481	46930	51109	Autosome	0.918234	0.918234
Scaffold_187	0	37186	2	1.0745	37186	51014	Autosome	0.728937	0.728937
Scaffold_189	0	45406	7	-0.9124	45406	50221	Autosome	0.904124	0.904124
Y_Scaffold_19	99809	161206	28	-3.9109	61397	2235478	Y-like	0.0274648	0.641689
Y_Scaffold_19	163153	563639	111	-1.1615	400486	2235478	Y-like	0.17915	0.641689
Y_Scaffold_19	565377	601410	18	-3.4468	36033	2235478	Y-like	0.0161187	0.641689
Y_Scaffold_19	603070	621418	7	-8.21	18348	2235478	Y-like	0.00820764	0.641689
Y_Scaffold_19	623150	777675	49	-1.6556	154525	2235478	Y-like	0.0691239	0.641689
Y_Scaffold_19	778718	792567	9	-8.8698	13849	2235478	Y-like	0.0061951	0.641689
Y_Scaffold_19	798599	1035315	128	-2.5796	236716	2235478	Y-like	0.105891	0.641689
Y_Scaffold_19	1036316	1051618	13	-7.0921	15302	2235478	Y-like	0.00684507	0.641689
Y_Scaffold_19	1052618	1123030	49	-3.067	70412	2235478	Y-like	0.0314975	0.641689
Y_Scaffold_19	1292456	1458868	26	-0.851	166412	2235478	Y-like	0.0744413	0.641689
Y_Scaffold_19	1460057	1472690	11	0.7967	12633	2235478	Y-like	0.00565114	0.641689
Y_Scaffold_19	1473702	1586400	88	-3.3596	112698	2235478	Y-like	0.0504134	0.641689
Y_Scaffold_19	1807568	1816629	9	-6.5863	9061	2235478	Y-like	0.00405327	0.641689
Y_Scaffold_19	1858995	1863008	4	6.7068	4013	2235478	Y-like	0.00179514	0.641689
Y_Scaffold_19	1864059	1909455	34	1.2105	45396	2235478	Y-like	0.0203071	0.641689
Y_Scaffold_19	2040779	2044081	3	1.8243	3302	2235478	Y-like	0.00147709	0.641689
Y_Scaffold_19	2046125	2063983	13	-0.7968	17858	2235478	Y-like	0.00798845	0.641689
Y_Scaffold_19	2065002	2081141	10	1.0617	16139	2235478	Y-like	0.00721949	0.641689
Y_Scaffold_19	2082564	2102824	19	3.1034	20260	2235478	Y-like	0.00906294	0.641689
Y_Scaffold_19	2103985	2117728	12	1.2445	13743	2235478	Y-like	0.00614768	0.641689
Y_Scaffold_19	2163287	2167960	5	-1.1603	4673	2235478	Y-like	0.00209038	0.641689
Y_Scaffold_19	2212842	2214068	2	1.2103	1226	2235478	Y-like	0.000548429	0.641689
Scaffold_194	0	43188	16	0.7406	43188	46618	Autosome	0.926423	0.926423
Scaffold_195	12003	22195	6	-1.1175	10192	45786	Autosome	0.222601	0.222601
Scaffold_196	0	31535	12	-0.9536	31535	45781	Autosome	0.688823	0.688823
Scaffold_197	0	43602	12	-1.1386	43602	45679	Autosome	0.954531	0.954531
Scaffold_2	0	28545	10	-1.1931	28545	25377341	Autosome	0.00112482	0.0318957
Scaffold_2	452580	481912	5	4.916	29332	25377341	Autosome	0.00115583	0.0318957
Scaffold_2	542830	565527	6	3.0738	22697	25377341	Autosome	0.000894381	0.0318957
Scaffold_2	651146	689741	8	3.3624	38595	25377341	Autosome	0.00152084	0.0318957
Scaffold_2	725599	730100	4	2.7642	4501	25377341	Autosome	0.000177363	0.0318957
Scaffold_2	788147	829771	18	-0.7984	41624	25377341	Autosome	0.0016402	0.0318957
Scaffold_2	1696937	1704114	7	-1.053	7177	25377341	Autosome	0.000282811	0.0318957
Scaffold_2	2261962	2276856	14	-5.251	14894	25377341	Autosome	0.000586902	0.0318957
Scaffold_2	2480311	2482344	3	-10.0024	2033	25377341	Autosome	8.01108e-05	0.0318957
Scaffold_2	2684556	2697359	7	-1.808	12803	25377341	Autosome	0.000504505	0.0318957
Scaffold_2	3428225	3443649	13	-2.5319	15424	25377341	Autosome	0.000607786	0.0318957
Scaffold_2	3590657	3597650	5	-3.0704	6993	25377341	Autosome	0.000275561	0.0318957
Scaffold_2	3765652	3766668	2	7.9155	1016	25377341	Autosome	4.00357e-05	0.0318957
Scaffold_2	4535589	4536589	2	4.5477	1000	25377341	Autosome	3.94052e-05	0.0318957
Scaffold_2	4770420	4772422	3	3.87	2002	25377341	Autosome	7.88893e-05	0.0318957
Scaffold_2	4836195	4844522	6	1.1086	8327	25377341	Autosome	0.000328127	0.0318957
Scaffold_2	5550598	5554602	5	7.4699	4004	25377341	Autosome	0.000157779	0.0318957
Scaffold_2	7015054	7036908	13	0.8706	21854	25377341	Autosome	0.000861162	0.0318957
Scaffold_2	7052682	7084941	25	0.844	32259	25377341	Autosome	0.00127117	0.0318957
Scaffold_2	7758908	7772846	7	1.7829	13938	25377341	Autosome	0.00054923	0.0318957
Scaffold_2	7774924	7790373	15	-0.9413	15449	25377341	Autosome	0.000608771	0.0318957
Scaffold_2	9012413	9030192	7	0.9395	17779	25377341	Autosome	0.000700586	0.0318957
Scaffold_2	9504496	9505558	2	-2.1431	1062	25377341	Autosome	4.18484e-05	0.0318957
Scaffold_2	9711345	9714669	3	2.7671	3324	25377341	Autosome	0.000130983	0.0318957
Scaffold_2	10204284	10210811	5	-1.4509	6527	25377341	Autosome	0.000257198	0.0318957
Scaffold_2	10233116	10243799	6	2.3017	10683	25377341	Autosome	0.000420966	0.0318957
Scaffold_2	10965993	10973984	6	0.7893	7991	25377341	Autosome	0.000314887	0.0318957
Scaffold_2	11111582	11112583	2	-1.7645	1001	25377341	Autosome	3.94446e-05	0.0318957
Scaffold_2	11334654	11335661	2	-0.8652	1007	25377341	Autosome	3.96811e-05	0.0318957
Scaffold_2	11391182	11398257	6	0.9846	7075	25377341	Autosome	0.000278792	0.0318957
Scaffold_2	11441134	11444148	4	-1.8919	3014	25377341	Autosome	0.000118767	0.0318957
Scaffold_2	11766449	11792738	14	-0.8501	26289	25377341	Autosome	0.00103592	0.0318957
Scaffold_2	11881142	11889340	7	-1.2086	8198	25377341	Autosome	0.000323044	0.0318957
Scaffold_2	11890420	11903255	13	-3.1554	12835	25377341	Autosome	0.000505766	0.0318957
Scaffold_2	12278486	12282536	4	-2.4183	4050	25377341	Autosome	0.000159591	0.0318957
Scaffold_2	14555896	14558954	4	-4.298	3058	25377341	Autosome	0.000120501	0.0318957
Scaffold_2	14839732	14842335	3	-1.3324	2603	25377341	Autosome	0.000102572	0.0318957
Scaffold_2	15067312	15088162	12	-0.8727	20850	25377341	Autosome	0.000821599	0.0318957
Scaffold_2	15689140	15695686	6	0.8725	6546	25377341	Autosome	0.000257947	0.0318957
Scaffold_2	16128239	16132521	4	-1.1477	4282	25377341	Autosome	0.000168733	0.0318957
Scaffold_2	16462820	16466829	5	-9.3765	4009	25377341	Autosome	0.000157976	0.0318957
Scaffold_2	16467833	16469835	3	-0.8906	2002	25377341	Autosome	7.88893e-05	0.0318957
Scaffold_2	16755082	16757136	3	-1.0457	2054	25377341	Autosome	8.09383e-05	0.0318957
Scaffold_2	16758486	16759564	2	-6.9751	1078	25377341	Autosome	4.24788e-05	0.0318957
Scaffold_2	16882814	16886252	3	3.8262	3438	25377341	Autosome	0.000135475	0.0318957
Scaffold_2	17657842	17658978	2	-5.267	1136	25377341	Autosome	4.47643e-05	0.0318957
Scaffold_2	18227948	18238816	8	-1.0593	10868	25377341	Autosome	0.000428256	0.0318957
Scaffold_2	18277542	18289424	12	3.8701	11882	25377341	Autosome	0.000468213	0.0318957
Scaffold_2	18293345	18329589	18	1.1166	36244	25377341	Autosome	0.0014282	0.0318957
Scaffold_2	18356178	18360806	3	-1.8294	4628	25377341	Autosome	0.000182367	0.0318957
Scaffold_2	18787526	18799212	8	0.7965	11686	25377341	Autosome	0.00046049	0.0318957
Scaffold_2	18802568	18805896	3	-4.0926	3328	25377341	Autosome	0.000131141	0.0318957
Scaffold_2	18923267	18925285	3	1.5479	2018	25377341	Autosome	7.95198e-05	0.0318957
Scaffold_2	19088187	19090292	3	1.2632	2105	25377341	Autosome	8.2948e-05	0.0318957
Scaffold_2	19176479	19178991	2	2.8654	2512	25377341	Autosome	9.89859e-05	0.0318957
Scaffold_2	19221334	19222335	2	3.9589	1001	25377341	Autosome	3.94446e-05	0.0318957
Scaffold_2	19418544	19420235	2	2.4937	1691	25377341	Autosome	6.66342e-05	0.0318957
Scaffold_2	20340582	20341695	2	5.0164	1113	25377341	Autosome	4.3858e-05	0.0318957
Scaffold_2	20449803	20454838	5	-2.7171	5035	25377341	Autosome	0.000198405	0.0318957
Scaffold_2	20897286	20939297	18	2.5654	42011	25377341	Autosome	0.00165545	0.0318957
Scaffold_2	21445795	21449101	4	-7.061	3306	25377341	Autosome	0.000130274	0.0318957
Scaffold_2	22039075	22090518	33	1.8801	51443	25377341	Autosome	0.00202712	0.0318957
Scaffold_2	22268353	22275739	7	-4.6388	7386	25377341	Autosome	0.000291047	0.0318957
Scaffold_2	22345499	22354391	9	2.3679	8892	25377341	Autosome	0.000350391	0.0318957
Scaffold_2	22621727	22635628	13	-1.8041	13901	25377341	Autosome	0.000547772	0.0318957
Scaffold_2	22850544	22854389	3	2.3822	3845	25377341	Autosome	0.000151513	0.0318957
Scaffold_2	23346894	23356572	8	-4.8347	9678	25377341	Autosome	0.000381364	0.0318957
Scaffold_2	23539299	23556966	16	-1.0701	17667	25377341	Autosome	0.000696172	0.0318957
Scaffold_2	23590519	23593527	4	4.656	3008	25377341	Autosome	0.000118531	0.0318957
Scaffold_2	23617381	23629010	11	1.5784	11629	25377341	Autosome	0.000458243	0.0318957
Scaffold_2	23857293	23866532	9	-2.3313	9239	25377341	Autosome	0.000364065	0.0318957
Scaffold_2	24000593	24003565	3	-8.1312	2972	25377341	Autosome	0.000117112	0.0318957
Scaffold_2	24710936	24736031	22	-0.8661	25095	25377341	Autosome	0.000988874	0.0318957
Scaffold_2	24749640	24757218	4	2.2145	7578	25377341	Autosome	0.000298613	0.0318957
Scaffold_2	24760034	24763035	4	-7.5032	3001	25377341	Autosome	0.000118255	0.0318957
Scaffold_2	25163554	25171862	8	4.3021	8308	25377341	Autosome	0.000327379	0.0318957
MSY_Scaffold_20	522058	1027249	166	2.6889	505191	1968246	MSY	0.256671	0.365922
MSY_Scaffold_20	1578715	1786472	94	2.9052	207757	1968246	MSY	0.105554	0.365922
MSY_Scaffold_20	1834128	1841405	8	-5.6447	7277	1968246	MSY	0.0036972	0.365922
Scaffold_200	0	14157	5	0.9652	14157	44203	Autosome	0.320272	0.320272
Scaffold_201	0	14621	4	2.7769	14621	43534	Autosome	0.335852	0.335852
Scaffold_203	0	25136	2	-2.6071	25136	41576	Autosome	0.60458	0.60458
Scaffold_205	0	40012	16	-1.3507	40012	41169	Autosome	0.971896	0.971896
Scaffold_209	0	31839	10	0.8153	31839	36833	Autosome	0.864415	0.864415
Scaffold_21	608850	609957	2	7.5408	1107	1604223	Autosome	0.000690054	0.164005
Scaffold_21	1173988	1177035	4	6.0185	3047	1604223	Autosome	0.00189936	0.164005
Scaffold_21	1178035	1325080	55	-0.7413	147045	1604223	Autosome	0.0916612	0.164005
Scaffold_21	1326600	1335453	8	-9.2933	8853	1604223	Autosome	0.00551856	0.164005
Scaffold_21	1336705	1359184	9	-1.4515	22479	1604223	Autosome	0.0140124	0.164005
Scaffold_21	1360184	1440754	16	-0.8792	80570	1604223	Autosome	0.0502237	0.164005
Scaffold_210	0	34938	5	1.0318	34938	36529	Autosome	0.956446	0.956446
Scaffold_214	0	26593	3	-3.102	26593	33053	Autosome	0.804556	0.804556
Scaffold_217	0	13047	9	-1.1263	13047	30801	Autosome	0.42359	0.42359
Scaffold_22	339654	352353	12	6.0224	12699	1315334	Autosome	0.00965458	0.00965458
Scaffold_223	0	16347	5	-0.9336	16347	29156	Autosome	0.560674	0.560674
Scaffold_226	0	24090	10	-0.911	24090	27712	Autosome	0.869298	0.869298
Scaffold_227	0	18643	3	0.8057	18643	27337	Autosome	0.681969	0.681969
Scaffold_23	87895	134440	43	-2.6435	46545	821559	Autosome	0.0566545	0.233382
Scaffold_23	136046	159864	18	-1.0368	23818	821559	Autosome	0.0289912	0.233382
Scaffold_23	238217	263542	21	0.9609	25325	821559	Autosome	0.0308255	0.233382
Scaffold_23	501659	517788	12	-0.7941	16129	821559	Autosome	0.0196322	0.233382
Scaffold_23	578677	585616	3	-1.2123	6939	821559	Autosome	0.00844614	0.233382
Scaffold_23	588673	591147	2	-4.8754	2474	821559	Autosome	0.00301135	0.233382
Scaffold_23	594080	631775	4	0.9469	37695	821559	Autosome	0.0458823	0.233382
Scaffold_23	768826	778605	6	1.2168	9779	821559	Autosome	0.011903	0.233382
Scaffold_23	795648	818681	18	0.9394	23033	821559	Autosome	0.0280357	0.233382
Scaffold_231	0	13485	2	2.1998	13485	23250	Autosome	0.58	0.58
Scaffold_234	0	15383	8	-0.8416	15383	20526	Autosome	0.74944	0.74944
Scaffold_237	0	16203	6	-3.6503	16203	17867	Autosome	0.906867	0.906867
Scaffold_243	0	8544	2	-0.8991	8544	11327	Autosome	0.754304	0.754304
Scaffold_245	0	4699	3	-1.6919	4699	8233	Autosome	0.570752	0.570752
Scaffold_248	87854	94324	6	-1.4476	6470	225155	Autosome	0.0287358	0.594617
Scaffold_248	95325	195775	35	-5.1508	100450	225155	Autosome	0.446137	0.594617
Scaffold_248	196776	223737	21	-1.5605	26961	225155	Autosome	0.119744	0.594617
Scaffold_249	0	23263	6	-3.0284	23263	100659	Autosome	0.231107	0.522
Scaffold_249	27875	57156	9	-7.4197	29281	100659	Autosome	0.290893	0.522
Scaffold_25	414696	428790	10	1.0151	14094	438162	Autosome	0.0321662	0.0321662
Scaffold_253	0	70505	42	-1.1349	70505	75386	Autosome	0.935253	0.935253
Scaffold_258	0	43057	21	1.9843	43057	47862	Autosome	0.899607	0.899607
Y_Scaffold_259	0	42441	14	1.7398	42441	43907	Y-like	0.966611	0.966611
Scaffold_263	0	2071	2	1.8773	2071	27892	Autosome	0.0742507	0.0742507
Scaffold_265	0	22648	6	2.0641	22648	26449	Autosome	0.856289	0.856289
Scaffold_267	0	22462	6	0.8878	22462	23973	Autosome	0.936971	0.936971
Scaffold_279	0	9398	2	1.2672	9398	10443	Autosome	0.899933	0.899933
Scaffold_28	0	32449	9	0.8933	32449	239947	Autosome	0.135234	0.214697
Scaffold_28	35627	54694	15	7.6962	19067	239947	Autosome	0.0794634	0.214697
Scaffold_280	0	6892	5	1.5786	6892	8168	Autosome	0.843781	0.843781
Scaffold_282	0	2310	2	1.222	2310	7153	Autosome	0.322941	0.322941
Scaffold_286	0	5235	2	-1.1105	5235	6102	Autosome	0.857915	0.857915
Scaffold_29	38148	42138	4	-5.0731	3990	234007	Autosome	0.0170508	0.0170508
Y_Scaffold_3	0	30590	10	0.8921	30590	23382003	Y-like	0.00130827	0.0525301
Y_Scaffold_3	1062259	1091505	22	-0.8447	29246	23382003	Y-like	0.00125079	0.0525301
Y_Scaffold_3	1160846	1169113	9	-1.4422	8267	23382003	Y-like	0.000353563	0.0525301
Y_Scaffold_3	1339628	1402588	50	3.7868	62960	23382003	Y-like	0.00269267	0.0525301
Y_Scaffold_3	2220940	2223235	3	-5.5561	2295	23382003	Y-like	9.81524e-05	0.0525301
Y_Scaffold_3	4368098	4369098	2	-11.519	1000	23382003	Y-like	4.27679e-05	0.0525301
Y_Scaffold_3	4629581	4638105	8	2.5991	8524	23382003	Y-like	0.000364554	0.0525301
Y_Scaffold_3	4639105	4648026	8	1.0089	8921	23382003	Y-like	0.000381533	0.0525301
Y_Scaffold_3	4824681	4825730	2	-3.5664	1049	23382003	Y-like	4.48636e-05	0.0525301
Y_Scaffold_3	4917117	4946888	25	-1.2069	29771	23382003	Y-like	0.00127324	0.0525301
Y_Scaffold_3	4964149	4969335	5	1.9825	5186	23382003	Y-like	0.000221795	0.0525301
Y_Scaffold_3	5016315	5053274	24	-0.7557	36959	23382003	Y-like	0.00158066	0.0525301
Y_Scaffold_3	5098567	5101570	4	-5.7075	3003	23382003	Y-like	0.000128432	0.0525301
Y_Scaffold_3	5141566	5154805	13	-1.0303	13239	23382003	Y-like	0.000566205	0.0525301
Y_Scaffold_3	5195913	5198982	4	3.6005	3069	23382003	Y-like	0.000131255	0.0525301
Y_Scaffold_3	5576774	5580855	5	5.5419	4081	23382003	Y-like	0.000174536	0.0525301
Y_Scaffold_3	5787690	5799514	12	-2.0716	11824	23382003	Y-like	0.000505688	0.0525301
Y_Scaffold_3	6707958	6716300	8	-4.4348	8342	23382003	Y-like	0.00035677	0.0525301
Y_Scaffold_3	6717400	6766899	30	-1.0084	49499	23382003	Y-like	0.00211697	0.0525301
Y_Scaffold_3	6767909	6778649	11	-6.8658	10740	23382003	Y-like	0.000459328	0.0525301
Y_Scaffold_3	8778644	8841816	39	-3.1392	63172	23382003	Y-like	0.00270174	0.0525301
Y_Scaffold_3	9139085	9227317	67	0.8655	88232	23382003	Y-like	0.0037735	0.0525301
Y_Scaffold_3	9274676	9326708	39	0.7665	52032	23382003	Y-like	0.0022253	0.0525301
Y_Scaffold_3	9372481	9377715	6	7.5149	5234	23382003	Y-like	0.000223847	0.0525301
Y_Scaffold_3	9451589	9462259	11	4.291	10670	23382003	Y-like	0.000456334	0.0525301
Y_Scaffold_3	9562752	9578830	13	5.9043	16078	23382003	Y-like	0.000687623	0.0525301
Y_Scaffold_3	9588209	9691607	47	1.0401	103398	23382003	Y-like	0.00442212	0.0525301
Y_Scaffold_3	9854546	9867949	11	-2.2236	13403	23382003	Y-like	0.000573219	0.0525301
Y_Scaffold_3	10226581	10230711	5	-1.8141	4130	23382003	Y-like	0.000176632	0.0525301
Y_Scaffold_3	10369363	10374234	3	1.3974	4871	23382003	Y-like	0.000208323	0.0525301
Y_Scaffold_3	10377016	10381896	3	-1.7418	4880	23382003	Y-like	0.000208708	0.0525301
Y_Scaffold_3	10398559	10403964	5	1.3551	5405	23382003	Y-like	0.000231161	0.0525301
Y_Scaffold_3	10608056	10613388	6	2.9607	5332	23382003	Y-like	0.000228039	0.0525301
Y_Scaffold_3	10625590	10626591	2	8.1314	1001	23382003	Y-like	4.28107e-05	0.0525301
Y_Scaffold_3	10859647	10863132	3	-4.6001	3485	23382003	Y-like	0.000149046	0.0525301
Y_Scaffold_3	11574064	11577310	4	-6.2989	3246	23382003	Y-like	0.000138825	0.0525301
Y_Scaffold_3	11578726	11592507	12	0.9965	13781	23382003	Y-like	0.000589385	0.0525301
Y_Scaffold_3	11632278	11666009	28	0.7497	33731	23382003	Y-like	0.00144261	0.0525301
Y_Scaffold_3	11707240	11722798	16	-0.9616	15558	23382003	Y-like	0.000665384	0.0525301
Y_Scaffold_3	11738385	11782568	35	1.6855	44183	23382003	Y-like	0.00188962	0.0525301
Y_Scaffold_3	11783616	11784630	2	9.0897	1014	23382003	Y-like	4.33667e-05	0.0525301
Y_Scaffold_3	11926606	11953219	13	0.8907	26613	23382003	Y-like	0.00113818	0.0525301
Y_Scaffold_3	11954408	11959937	6	-0.906	5529	23382003	Y-like	0.000236464	0.0525301
Y_Scaffold_3	11960937	11992951	25	0.8436	32014	23382003	Y-like	0.00136917	0.0525301
Y_Scaffold_3	12109581	12116275	5	1.1129	6694	23382003	Y-like	0.000286289	0.0525301
Y_Scaffold_3	12483408	12486598	4	-7.8001	3190	23382003	Y-like	0.00013643	0.0525301
Y_Scaffold_3	12585172	12624238	31	-2.7571	39066	23382003	Y-like	0.00167077	0.0525301
Y_Scaffold_3	12800907	12810538	9	-2.6114	9631	23382003	Y-like	0.000411898	0.0525301
Y_Scaffold_3	12941004	12942026	2	5.266	1022	23382003	Y-like	4.37088e-05	0.0525301
Y_Scaffold_3	13130448	13154716	20	1.1958	24268	23382003	Y-like	0.00103789	0.0525301
Y_Scaffold_3	13158289	13161491	4	7.3688	3202	23382003	Y-like	0.000136943	0.0525301
Y_Scaffold_3	13431862	13442815	6	-1.4077	10953	23382003	Y-like	0.000468437	0.0525301
Y_Scaffold_3	13462240	13467951	5	-1.2968	5711	23382003	Y-like	0.000244248	0.0525301
Y_Scaffold_3	13468951	13474979	6	-2.2504	6028	23382003	Y-like	0.000257805	0.0525301
Y_Scaffold_3	13476001	13485567	10	-0.965	9566	23382003	Y-like	0.000409118	0.0525301
Y_Scaffold_3	13544715	13547248	3	4.097	2533	23382003	Y-like	0.000108331	0.0525301
Y_Scaffold_3	13548270	13552885	5	0.8547	4615	23382003	Y-like	0.000197374	0.0525301
Y_Scaffold_3	13595132	13599148	3	3.5161	4016	23382003	Y-like	0.000171756	0.0525301
Y_Scaffold_3	13789364	13799616	9	0.8804	10252	23382003	Y-like	0.000438457	0.0525301
Y_Scaffold_3	13807617	13811640	5	-9.2303	4023	23382003	Y-like	0.000172055	0.0525301
Y_Scaffold_3	13812677	13830395	12	-2.4786	17718	23382003	Y-like	0.000757762	0.0525301
Y_Scaffold_3	13831409	13868471	27	-1.8176	37062	23382003	Y-like	0.00158507	0.0525301
Y_Scaffold_3	14092166	14096120	3	-4.629	3954	23382003	Y-like	0.000169104	0.0525301
Y_Scaffold_3	14427286	14429422	3	4.167	2136	23382003	Y-like	9.13523e-05	0.0525301
Y_Scaffold_3	14430678	14456178	22	1.0592	25500	23382003	Y-like	0.00109058	0.0525301
Y_Scaffold_3	14568439	14572734	5	-1.7615	4295	23382003	Y-like	0.000183688	0.0525301
Y_Scaffold_3	14870087	14873093	4	-4.0933	3006	23382003	Y-like	0.00012856	0.0525301
Y_Scaffold_3	15038785	15040821	3	5.7529	2036	23382003	Y-like	8.70755e-05	0.0525301
Y_Scaffold_3	15369301	15372082	3	2.9658	2781	23382003	Y-like	0.000118938	0.0525301
Y_Scaffold_3	15634880	15657903	15	0.7647	23023	23382003	Y-like	0.000984646	0.0525301
Y_Scaffold_3	15817411	15827402	6	1.7839	9991	23382003	Y-like	0.000427294	0.0525301
Y_Scaffold_3	16160278	16161398	2	-4.3321	1120	23382003	Y-like	4.79001e-05	0.0525301
Y_Scaffold_3	17027933	17031976	3	2.3135	4043	23382003	Y-like	0.000172911	0.0525301
Y_Scaffold_3	17230880	17235493	4	-2.24	4613	23382003	Y-like	0.000197288	0.0525301
Y_Scaffold_3	17337811	17341410	4	4.1304	3599	23382003	Y-like	0.000153922	0.0525301
Y_Scaffold_3	17357942	17362118	5	2.4317	4176	23382003	Y-like	0.000178599	0.0525301
Y_Scaffold_3	18843161	18854676	9	-2.3551	11515	23382003	Y-like	0.000492473	0.0525301
Y_Scaffold_3	18939900	18948441	9	-0.9961	8541	23382003	Y-like	0.000365281	0.0525301
Y_Scaffold_3	19073105	19074110	2	-3.6537	1005	23382003	Y-like	4.29818e-05	0.0525301
Y_Scaffold_3	19075634	19082916	6	-1.023	7282	23382003	Y-like	0.000311436	0.0525301
Y_Scaffold_3	19660337	19661337	2	-5.7516	1000	23382003	Y-like	4.27679e-05	0.0525301
Y_Scaffold_3	19866289	19869031	3	-1.5913	2742	23382003	Y-like	0.00011727	0.0525301
Y_Scaffold_3	21056052	21058647	3	-8.7113	2595	23382003	Y-like	0.000110983	0.0525301
Y_Scaffold_3	21459992	21465515	6	1.9639	5523	23382003	Y-like	0.000236207	0.0525301
Y_Scaffold_3	22267715	22271770	5	-1.3087	4055	23382003	Y-like	0.000173424	0.0525301
Y_Scaffold_3	22324958	22326068	2	-1.833	1110	23382003	Y-like	4.74724e-05	0.0525301
Y_Scaffold_3	23232497	23236008	4	1.2989	3511	23382003	Y-like	0.000150158	0.0525301
Scaffold_30	56787	60998	5	3.5721	4211	212065	Autosome	0.0198571	0.0198571
Scaffold_32	0	188095	71	-0.7412	188095	192514	Autosome	0.977046	0.977046
Scaffold_33	0	176668	54	-2.4637	176668	191069	Autosome	0.924629	0.924629
Scaffold_34	0	14485	3	3.5722	14485	180764	Autosome	0.0801321	0.0801321
Scaffold_36	29697	145833	23	-1.0298	116136	153909	Autosome	0.754576	0.754576
Scaffold_38	0	60709	14	-2.9007	60709	145624	Autosome	0.416889	0.730031
Scaffold_38	81402	127003	14	0.7586	45601	145624	Autosome	0.313142	0.730031
Y_Scaffold_4	520496	539717	2	-1.9212	19221	21854484	Y-like	0.000879499	0.033124
Y_Scaffold_4	873618	875629	3	-4.7166	2011	21854484	Y-like	9.20177e-05	0.033124
Y_Scaffold_4	920192	933260	11	1.8638	13068	21854484	Y-like	0.000597955	0.033124
Y_Scaffold_4	1247777	1261683	13	-2.4041	13906	21854484	Y-like	0.0006363	0.033124
Y_Scaffold_4	1560350	1613727	42	0.8468	53377	21854484	Y-like	0.00244238	0.033124
Y_Scaffold_4	1646875	1658535	7	0.9967	11660	21854484	Y-like	0.000533529	0.033124
Y_Scaffold_4	1682425	1683426	2	-8.5794	1001	21854484	Y-like	4.5803e-05	0.033124
Y_Scaffold_4	1708174	1712352	4	-3.8611	4178	21854484	Y-like	0.000191174	0.033124
Y_Scaffold_4	1864607	1875062	11	-0.9908	10455	21854484	Y-like	0.000478392	0.033124
Y_Scaffold_4	1893450	1908243	8	0.9207	14793	21854484	Y-like	0.000676886	0.033124
Y_Scaffold_4	2321430	2346688	23	2.1679	25258	21854484	Y-like	0.00115574	0.033124
Y_Scaffold_4	2760741	2785198	17	-0.7926	24457	21854484	Y-like	0.00111908	0.033124
Y_Scaffold_4	2901680	2908173	7	-0.8247	6493	21854484	Y-like	0.000297102	0.033124
Y_Scaffold_4	2931737	2934951	4	1.0397	3214	21854484	Y-like	0.000147064	0.033124
Y_Scaffold_4	2954127	2965056	11	-0.9477	10929	21854484	Y-like	0.00050008	0.033124
Y_Scaffold_4	3355388	3356393	2	-2.3762	1005	21854484	Y-like	4.5986e-05	0.033124
Y_Scaffold_4	3549202	3558088	7	1.1776	8886	21854484	Y-like	0.000406598	0.033124
Y_Scaffold_4	3595131	3596134	2	5.1637	1003	21854484	Y-like	4.58945e-05	0.033124
Y_Scaffold_4	3670268	3674029	4	2.865	3761	21854484	Y-like	0.000172093	0.033124
Y_Scaffold_4	3774147	3777733	4	0.8375	3586	21854484	Y-like	0.000164085	0.033124
Y_Scaffold_4	3781259	3784302	3	-1.8434	3043	21854484	Y-like	0.000139239	0.033124
Y_Scaffold_4	3786611	3798050	8	0.8018	11439	21854484	Y-like	0.000523417	0.033124
Y_Scaffold_4	3902921	3904022	2	5.6761	1101	21854484	Y-like	5.03787e-05	0.033124
Y_Scaffold_4	4187894	4191846	3	2.8733	3952	21854484	Y-like	0.000180832	0.033124
Y_Scaffold_4	4213744	4220988	8	-8.7585	7244	21854484	Y-like	0.000331465	0.033124
Y_Scaffold_4	4221989	4226520	5	-4.1619	4531	21854484	Y-like	0.000207326	0.033124
Y_Scaffold_4	4243938	4260000	9	-2.1017	16062	21854484	Y-like	0.000734952	0.033124
Y_Scaffold_4	4401251	4405329	4	1.6046	4078	21854484	Y-like	0.000186598	0.033124
Y_Scaffold_4	4778480	4806913	6	-4.205	28433	21854484	Y-like	0.00130101	0.033124
Y_Scaffold_4	5416877	5421692	3	5.6096	4815	21854484	Y-like	0.000220321	0.033124
Y_Scaffold_4	5423734	5441100	7	-0.7917	17366	21854484	Y-like	0.00079462	0.033124
Y_Scaffold_4	5443570	5505066	30	-4.091	61496	21854484	Y-like	0.00281388	0.033124
Y_Scaffold_4	5507562	5561350	9	6.1799	53788	21854484	Y-like	0.00246119	0.033124
Y_Scaffold_4	5624242	5631293	7	2.1939	7051	21854484	Y-like	0.000322634	0.033124
Y_Scaffold_4	5926575	5928923	3	8.2342	2348	21854484	Y-like	0.000107438	0.033124
Y_Scaffold_4	6088874	6098592	9	0.9952	9718	21854484	Y-like	0.000444668	0.033124
Y_Scaffold_4	6109779	6133920	20	0.7918	24141	21854484	Y-like	0.00110462	0.033124
Y_Scaffold_4	6208852	6217738	6	3.6747	8886	21854484	Y-like	0.000406598	0.033124
Y_Scaffold_4	7101926	7102926	2	-2.0924	1000	21854484	Y-like	4.57572e-05	0.033124
Y_Scaffold_4	7142918	7155022	11	1.2323	12104	21854484	Y-like	0.000553845	0.033124
Y_Scaffold_4	7230132	7247956	12	6.3512	17824	21854484	Y-like	0.000815576	0.033124
Y_Scaffold_4	7851148	7859392	8	3.2479	8244	21854484	Y-like	0.000377222	0.033124
Y_Scaffold_4	8215365	8234595	11	1.9708	19230	21854484	Y-like	0.000879911	0.033124
Y_Scaffold_4	8674262	8679382	6	5.3998	5120	21854484	Y-like	0.000234277	0.033124
Y_Scaffold_4	9102043	9104586	3	-5.9499	2543	21854484	Y-like	0.000116361	0.033124
Y_Scaffold_4	9105588	9108970	4	-1.5107	3382	21854484	Y-like	0.000154751	0.033124
Y_Scaffold_4	9520569	9526758	7	3.9582	6189	21854484	Y-like	0.000283191	0.033124
Y_Scaffold_4	10023388	10025543	2	-2.1983	2155	21854484	Y-like	9.86068e-05	0.033124
Y_Scaffold_4	10056768	10062269	4	0.8536	5501	21854484	Y-like	0.00025171	0.033124
Y_Scaffold_4	10127355	10128867	2	2.7366	1512	21854484	Y-like	6.91849e-05	0.033124
Y_Scaffold_4	10374357	10377368	4	-3.6574	3011	21854484	Y-like	0.000137775	0.033124
Y_Scaffold_4	10665475	10679573	13	-5.5577	14098	21854484	Y-like	0.000645085	0.033124
Y_Scaffold_4	10962314	10964454	3	4.9578	2140	21854484	Y-like	9.79204e-05	0.033124
Y_Scaffold_4	12710958	12719813	8	-1.998	8855	21854484	Y-like	0.00040518	0.033124
Y_Scaffold_4	12764270	12766300	3	-0.9723	2030	21854484	Y-like	9.28871e-05	0.033124
Y_Scaffold_4	13095131	13097437	3	-2.3028	2306	21854484	Y-like	0.000105516	0.033124
Y_Scaffold_4	14387667	14390691	4	-5.075	3024	21854484	Y-like	0.00013837	0.033124
Y_Scaffold_4	18672573	18674579	3	-9.075	2006	21854484	Y-like	9.17889e-05	0.033124
Y_Scaffold_4	19248533	19255968	8	-0.924	7435	21854484	Y-like	0.000340205	0.033124
Y_Scaffold_4	19400973	19405027	5	-2.4008	4054	21854484	Y-like	0.0001855	0.033124
Y_Scaffold_4	19603464	19612708	10	1.9959	9244	21854484	Y-like	0.00042298	0.033124
Y_Scaffold_4	19613916	19622247	9	6.4277	8331	21854484	Y-like	0.000381203	0.033124
Y_Scaffold_4	19656070	19659532	4	5.0778	3462	21854484	Y-like	0.000158411	0.033124
Y_Scaffold_4	20269838	20273653	2	-1.8493	3815	21854484	Y-like	0.000174564	0.033124
Y_Scaffold_4	20588115	20597914	6	5.1313	9799	21854484	Y-like	0.000448375	0.033124
Y_Scaffold_4	20599363	20637982	25	-4.5758	38619	21854484	Y-like	0.0017671	0.033124
Y_Scaffold_4	20677538	20689570	13	-0.8117	12032	21854484	Y-like	0.000550551	0.033124
Y_Scaffold_4	20751639	20752643	2	9.3771	1004	21854484	Y-like	4.59402e-05	0.033124
Y_Scaffold_4	20849312	20851398	2	-3.5073	2086	21854484	Y-like	9.54495e-05	0.033124
Scaffold_44	0	85453	15	1.506	85453	107988	Autosome	0.791319	0.791319
Scaffold_5	134512	163709	18	-4.4412	29197	21298423	Autosome	0.00137085	0.0295407
Scaffold_5	397310	405577	7	-5.0294	8267	21298423	Autosome	0.000388151	0.0295407
Scaffold_5	446666	456065	6	3.7583	9399	21298423	Autosome	0.0004413	0.0295407
Scaffold_5	597093	604189	4	3.4999	7096	21298423	Autosome	0.00033317	0.0295407
Scaffold_5	676991	732176	29	-1.0285	55185	21298423	Autosome	0.00259104	0.0295407
Scaffold_5	1293677	1297190	4	2.0443	3513	21298423	Autosome	0.000164942	0.0295407
Scaffold_5	1429244	1431600	3	-2.2348	2356	21298423	Autosome	0.000110619	0.0295407
Scaffold_5	1516684	1521503	3	1.7931	4819	21298423	Autosome	0.000226261	0.0295407
Scaffold_5	2350859	2357281	4	2.3218	6422	21298423	Autosome	0.000301525	0.0295407
Scaffold_5	2797186	2799361	3	-4.539	2175	21298423	Autosome	0.00010212	0.0295407
Scaffold_5	3040395	3046616	6	7.2318	6221	21298423	Autosome	0.000292087	0.0295407
Scaffold_5	3352108	3354108	3	-7.1298	2000	21298423	Autosome	9.39037e-05	0.0295407
Scaffold_5	3521668	3523673	3	5.6233	2005	21298423	Autosome	9.41384e-05	0.0295407
Scaffold_5	3535911	3537944	3	5.1524	2033	21298423	Autosome	9.54531e-05	0.0295407
Scaffold_5	4608294	4611298	4	5.297	3004	21298423	Autosome	0.000141043	0.0295407
Scaffold_5	4909241	4912279	4	7.9556	3038	21298423	Autosome	0.00014264	0.0295407
Scaffold_5	5284703	5309985	18	3.9763	25282	21298423	Autosome	0.00118704	0.0295407
Scaffold_5	5328237	5331500	4	1.4928	3263	21298423	Autosome	0.000153204	0.0295407
Scaffold_5	5391082	5394920	4	1.0048	3838	21298423	Autosome	0.000180201	0.0295407
Scaffold_5	5416934	5421144	5	6.2072	4210	21298423	Autosome	0.000197667	0.0295407
Scaffold_5	6115620	6116621	2	-9.7056	1001	21298423	Autosome	4.69988e-05	0.0295407
Scaffold_5	6177577	6191167	10	1.9889	13590	21298423	Autosome	0.000638075	0.0295407
Scaffold_5	6263014	6267017	5	-2.1842	4003	21298423	Autosome	0.000187948	0.0295407
Scaffold_5	6316075	6317986	2	-7.1314	1911	21298423	Autosome	8.9725e-05	0.0295407
Scaffold_5	6499640	6515054	3	5.6553	15414	21298423	Autosome	0.000723716	0.0295407
Scaffold_5	6685070	6693288	8	-3.4835	8218	21298423	Autosome	0.00038585	0.0295407
Scaffold_5	7077864	7098344	20	4.5064	20480	21298423	Autosome	0.000961574	0.0295407
Scaffold_5	7099358	7116938	8	1.25	17580	21298423	Autosome	0.000825413	0.0295407
Scaffold_5	7146621	7154229	6	-0.9909	7608	21298423	Autosome	0.00035721	0.0295407
Scaffold_5	7430092	7442091	12	-5.187	11999	21298423	Autosome	0.000563375	0.0295407
Scaffold_5	7529058	7562249	19	-3.4943	33191	21298423	Autosome	0.00155838	0.0295407
Scaffold_5	7751449	7758457	3	-6.4076	7008	21298423	Autosome	0.000329038	0.0295407
Scaffold_5	8298974	8299975	2	-9.9658	1001	21298423	Autosome	4.69988e-05	0.0295407
Scaffold_5	8666649	8669188	2	-3.8748	2539	21298423	Autosome	0.000119211	0.0295407
Scaffold_5	8670737	8712433	7	-0.7995	41696	21298423	Autosome	0.0019577	0.0295407
Scaffold_5	8714247	8719746	3	1.8317	5499	21298423	Autosome	0.000258188	0.0295407
Scaffold_5	8746476	8747481	2	-7.0269	1005	21298423	Autosome	4.71866e-05	0.0295407
Scaffold_5	9042857	9051853	3	-3.0768	8996	21298423	Autosome	0.000422379	0.0295407
Scaffold_5	9067670	9068914	2	4.7953	1244	21298423	Autosome	5.84081e-05	0.0295407
Scaffold_5	9825145	9833385	9	7.3568	8240	21298423	Autosome	0.000386883	0.0295407
Scaffold_5	9931116	9937293	5	-8.6816	6177	21298423	Autosome	0.000290021	0.0295407
Scaffold_5	10221399	10247963	18	-2.361	26564	21298423	Autosome	0.00124723	0.0295407
Scaffold_5	10274751	10324818	39	-2.8791	50067	21298423	Autosome	0.00235074	0.0295407
Scaffold_5	10325881	10338186	13	-7.5154	12305	21298423	Autosome	0.000577742	0.0295407
Scaffold_5	10339187	10353641	12	-3.4126	14454	21298423	Autosome	0.000678642	0.0295407
Scaffold_5	13293559	13295596	3	-7.2255	2037	21298423	Autosome	9.56409e-05	0.0295407
Scaffold_5	14513983	14521953	4	-1.436	7970	21298423	Autosome	0.000374206	0.0295407
Scaffold_5	14866297	14892780	14	0.7373	26483	21298423	Autosome	0.00124343	0.0295407
Scaffold_5	15129894	15154344	19	0.9776	24450	21298423	Autosome	0.00114797	0.0295407
Scaffold_5	15165430	15171049	4	1.2627	5619	21298423	Autosome	0.000263822	0.0295407
Scaffold_5	18697709	18702614	4	-2.9787	4905	21298423	Autosome	0.000230299	0.0295407
Scaffold_5	18758645	18761968	4	1.2967	3323	21298423	Autosome	0.000156021	0.0295407
Scaffold_5	19248083	19251977	4	1.1615	3894	21298423	Autosome	0.00018283	0.0295407
Scaffold_5	20542310	20549235	7	-3.1833	6925	21298423	Autosome	0.000325141	0.0295407
Scaffold_5	20550235	20557445	8	-0.8778	7210	21298423	Autosome	0.000338523	0.0295407
Scaffold_5	20583556	20597240	11	0.8909	13684	21298423	Autosome	0.000642489	0.0295407
Scaffold_5	20827140	20829160	3	-1.0061	2020	21298423	Autosome	9.48427e-05	0.0295407
Scaffold_5	20908574	20910256	2	1.778	1682	21298423	Autosome	7.8973e-05	0.0295407
Scaffold_5	21209199	21211255	3	0.8788	2056	21298423	Autosome	9.6533e-05	0.0295407
Scaffold_5	21282487	21285189	2	1.3574	2702	21298423	Autosome	0.000126864	0.0295407
Scaffold_5	21287132	21296230	9	4.0823	9098	21298423	Autosome	0.000427168	0.0295407
Scaffold_53	0	87384	18	-1.1508	87384	90416	Autosome	0.966466	0.966466
Scaffold_57	0	79239	4	0.9914	79239	82064	Autosome	0.965576	0.965576
Scaffold_6	572923	616683	29	-1.9794	43760	20110894	Autosome	0.00217594	0.0403193
Scaffold_6	617687	623045	5	-8.5245	5358	20110894	Autosome	0.000266423	0.0403193
Scaffold_6	624046	703969	44	-2.297	79923	20110894	Autosome	0.00397411	0.0403193
Scaffold_6	705227	738591	12	-7.3076	33364	20110894	Autosome	0.001659	0.0403193
Scaffold_6	975760	1061743	47	1.0116	85983	20110894	Autosome	0.00427544	0.0403193
Scaffold_6	1477969	1493036	11	3.3201	15067	20110894	Autosome	0.000749196	0.0403193
Scaffold_6	1923724	1926979	4	4.4375	3255	20110894	Autosome	0.000161853	0.0403193
Scaffold_6	2860174	2863868	4	7.8264	3694	20110894	Autosome	0.000183682	0.0403193
Scaffold_6	3403288	3406289	4	-9.7845	3001	20110894	Autosome	0.000149223	0.0403193
Scaffold_6	3631714	3635833	5	-4.7785	4119	20110894	Autosome	0.000204814	0.0403193
Scaffold_6	3659125	3663184	5	-6.2982	4059	20110894	Autosome	0.000201831	0.0403193
Scaffold_6	3757559	3791159	22	1.4501	33600	20110894	Autosome	0.00167074	0.0403193
Scaffold_6	3897275	3915432	17	-2.816	18157	20110894	Autosome	0.000902844	0.0403193
Scaffold_6	3931024	3948316	10	1.4954	17292	20110894	Autosome	0.000859832	0.0403193
Scaffold_6	3967880	3978940	11	-1.7177	11060	20110894	Autosome	0.000549951	0.0403193
Scaffold_6	4071475	4080592	6	-0.7425	9117	20110894	Autosome	0.000453336	0.0403193
Scaffold_6	4117815	4170257	37	-2.5275	52442	20110894	Autosome	0.00260764	0.0403193
Scaffold_6	4409735	4418766	10	-5.7948	9031	20110894	Autosome	0.00044906	0.0403193
Scaffold_6	4419766	4426400	7	-2.2074	6634	20110894	Autosome	0.000329871	0.0403193
Scaffold_6	4473723	4480813	6	-10.1642	7090	20110894	Autosome	0.000352545	0.0403193
Scaffold_6	4505766	4507811	3	-7.4888	2045	20110894	Autosome	0.000101686	0.0403193
Scaffold_6	4711020	4717947	7	-4.2737	6927	20110894	Autosome	0.00034444	0.0403193
Scaffold_6	5156408	5163661	8	4.6343	7253	20110894	Autosome	0.00036065	0.0403193
Scaffold_6	5180013	5182323	3	-1.0246	2310	20110894	Autosome	0.000114863	0.0403193
Scaffold_6	5252721	5278052	19	-2.0584	25331	20110894	Autosome	0.00125957	0.0403193
Scaffold_6	5348057	5353081	3	2.5988	5024	20110894	Autosome	0.000249815	0.0403193
Scaffold_6	5438257	5451519	11	-3.643	13262	20110894	Autosome	0.000659444	0.0403193
Scaffold_6	6046951	6049596	3	-2.8761	2645	20110894	Autosome	0.000131521	0.0403193
Scaffold_6	6427535	6583892	18	-1.2773	156357	20110894	Autosome	0.00777474	0.0403193
Scaffold_6	7253331	7259087	6	-1.7566	5756	20110894	Autosome	0.000286213	0.0403193
Scaffold_6	7345449	7367231	18	1.2393	21782	20110894	Autosome	0.00108309	0.0403193
Scaffold_6	8539167	8543040	3	-4.0995	3873	20110894	Autosome	0.000192582	0.0403193
Scaffold_6	8875733	8882183	5	2.0387	6450	20110894	Autosome	0.000320722	0.0403193
Scaffold_6	8884558	8885646	2	7.8385	1088	20110894	Autosome	5.41e-05	0.0403193
Scaffold_6	9000801	9007073	5	-1.3863	6272	20110894	Autosome	0.000311871	0.0403193
Scaffold_6	9127683	9151942	4	1.4369	24259	20110894	Autosome	0.00120626	0.0403193
Scaffold_6	9390574	9394917	5	2.8423	4343	20110894	Autosome	0.000215953	0.0403193
Scaffold_6	9511825	9514641	3	-1.9006	2816	20110894	Autosome	0.000140024	0.0403193
Scaffold_6	9664000	9682884	11	3.1959	18884	20110894	Autosome	0.000938994	0.0403193
Scaffold_6	9769582	9770603	2	1.8041	1021	20110894	Autosome	5.07685e-05	0.0403193
Scaffold_6	10331744	10333449	2	-2.2805	1705	20110894	Autosome	8.47799e-05	0.0403193
Scaffold_6	10419530	10432157	8	-1.3941	12627	20110894	Autosome	0.000627869	0.0403193
Scaffold_6	11628258	11634616	6	-1.2191	6358	20110894	Autosome	0.000316147	0.0403193
Scaffold_6	13171600	13176188	5	6.0756	4588	20110894	Autosome	0.000228135	0.0403193
Scaffold_6	13289838	13300836	9	-1.2285	10998	20110894	Autosome	0.000546868	0.0403193
Scaffold_6	14410888	14413205	3	-2.5063	2317	20110894	Autosome	0.000115211	0.0403193
Scaffold_6	15036598	15037603	2	4.9643	1005	20110894	Autosome	4.99729e-05	0.0403193
Scaffold_6	15038611	15039618	2	1.779	1007	20110894	Autosome	5.00724e-05	0.0403193
Scaffold_6	15586883	15587924	2	-1.9316	1041	20110894	Autosome	5.1763e-05	0.0403193
Scaffold_6	17344572	17346093	2	-2.7714	1521	20110894	Autosome	7.56307e-05	0.0403193
Scaffold_6	19258501	19262487	2	-2.3567	3986	20110894	Autosome	0.000198201	0.0403193
Scaffold_63	0	40282	12	0.7925	40282	67943	Autosome	0.592879	0.76467
Scaffold_63	47367	59039	7	2.0234	11672	67943	Autosome	0.171791	0.76467
Scaffold_64	0	62063	8	-0.9192	62063	67748	Autosome	0.916086	0.916086
Scaffold_66	0	59929	22	-1.5459	59929	62961	Autosome	0.951843	0.951843
Y_Scaffold_7	0	12301	6	-4.0245	12301	19699934	Y-like	0.000624418	0.0455919
Y_Scaffold_7	39397	41078	2	-3.6476	1681	19699934	Y-like	8.53302e-05	0.0455919
Y_Scaffold_7	42096	51069	9	-0.8053	8973	19699934	Y-like	0.000455484	0.0455919
Y_Scaffold_7	245550	246554	2	2.4458	1004	19699934	Y-like	5.09646e-05	0.0455919
Y_Scaffold_7	304365	332203	28	-9.0538	27838	19699934	Y-like	0.0014131	0.0455919
Y_Scaffold_7	935759	965653	24	-4.38	29894	19699934	Y-like	0.00151747	0.0455919
Y_Scaffold_7	1468796	1479282	10	-6.6792	10486	19699934	Y-like	0.000532286	0.0455919
Y_Scaffold_7	3931432	3936771	6	-6.2047	5339	19699934	Y-like	0.000271016	0.0455919
Y_Scaffold_7	4498471	4504193	6	-2.6656	5722	19699934	Y-like	0.000290458	0.0455919
Y_Scaffold_7	8741362	8794309	43	3.5747	52947	19699934	Y-like	0.00268767	0.0455919
Y_Scaffold_7	9081977	9085278	4	1.6988	3301	19699934	Y-like	0.000167564	0.0455919
Y_Scaffold_7	9128499	9132707	5	-2.1916	4208	19699934	Y-like	0.000213605	0.0455919
Y_Scaffold_7	9179117	9224775	28	-3.7405	45658	19699934	Y-like	0.00231767	0.0455919
Y_Scaffold_7	9225958	9230031	3	-1.0663	4073	19699934	Y-like	0.000206752	0.0455919
Y_Scaffold_7	9369096	9371189	3	-1.5768	2093	19699934	Y-like	0.000106244	0.0455919
Y_Scaffold_7	9790128	9797197	5	-0.9304	7069	19699934	Y-like	0.000358834	0.0455919
Y_Scaffold_7	9972377	9988378	13	-2.0297	16001	19699934	Y-like	0.000812236	0.0455919
Y_Scaffold_7	10294165	10296345	3	-1.9422	2180	19699934	Y-like	0.00011066	0.0455919
Y_Scaffold_7	10358588	10369216	7	1.1131	10628	19699934	Y-like	0.000539494	0.0455919
Y_Scaffold_7	10628139	10629162	2	2.3604	1023	19699934	Y-like	5.19291e-05	0.0455919
Y_Scaffold_7	10704639	10721770	15	-1.8808	17131	19699934	Y-like	0.000869597	0.0455919
Y_Scaffold_7	10945347	10949373	3	3.1661	4026	19699934	Y-like	0.000204366	0.0455919
Y_Scaffold_7	10986541	10987542	2	-4.193	1001	19699934	Y-like	5.08124e-05	0.0455919
Y_Scaffold_7	11023672	11041959	16	-0.797	18287	19699934	Y-like	0.000928277	0.0455919
Y_Scaffold_7	11290355	11292778	3	1.5466	2423	19699934	Y-like	0.000122995	0.0455919
Y_Scaffold_7	11305521	11309854	5	5.707	4333	19699934	Y-like	0.00021995	0.0455919
Y_Scaffold_7	11681487	11684922	4	-1.3043	3435	19699934	Y-like	0.000174366	0.0455919
Y_Scaffold_7	11775548	11797873	16	-0.8051	22325	19699934	Y-like	0.00113325	0.0455919
Y_Scaffold_7	11798873	11801150	3	4.6785	2277	19699934	Y-like	0.000115584	0.0455919
Y_Scaffold_7	12423794	12425079	2	-5.6454	1285	19699934	Y-like	6.52286e-05	0.0455919
Y_Scaffold_7	12426164	12457802	12	0.782	31638	19699934	Y-like	0.001606	0.0455919
Y_Scaffold_7	12563256	12564282	2	2.2998	1026	19699934	Y-like	5.20814e-05	0.0455919
Y_Scaffold_7	13165627	13197087	18	1.0393	31460	19699934	Y-like	0.00159696	0.0455919
Y_Scaffold_7	13313725	13318434	4	1.504	4709	19699934	Y-like	0.000239036	0.0455919
Y_Scaffold_7	13493752	13500289	7	-3.6077	6537	19699934	Y-like	0.000331829	0.0455919
Y_Scaffold_7	13553036	13556038	4	-3.773	3002	19699934	Y-like	0.000152386	0.0455919
Y_Scaffold_7	13582345	13586802	5	2.0771	4457	19699934	Y-like	0.000226244	0.0455919
Y_Scaffold_7	13595377	13603646	8	-0.7878	8269	19699934	Y-like	0.000419748	0.0455919
Y_Scaffold_7	13694078	13700509	7	2.9749	6431	19699934	Y-like	0.000326448	0.0455919
Y_Scaffold_7	13711221	13714226	4	4.6176	3005	19699934	Y-like	0.000152539	0.0455919
Y_Scaffold_7	13762014	13764040	3	10.6942	2026	19699934	Y-like	0.000102843	0.0455919
Y_Scaffold_7	14199372	14204421	6	-6.3171	5049	19699934	Y-like	0.000256295	0.0455919
Y_Scaffold_7	14248850	14253083	3	-3.2981	4233	19699934	Y-like	0.000214874	0.0455919
Y_Scaffold_7	14553370	14588793	27	1.0829	35423	19699934	Y-like	0.00179813	0.0455919
Y_Scaffold_7	14610312	14624043	10	-5.6308	13731	19699934	Y-like	0.000697007	0.0455919
Y_Scaffold_7	15810777	15875749	44	-1.5616	64972	19699934	Y-like	0.00329808	0.0455919
Y_Scaffold_7	15927077	15929077	3	6.7697	2000	19699934	Y-like	0.000101523	0.0455919
Y_Scaffold_7	16009788	16018505	6	-5.4198	8717	19699934	Y-like	0.000442489	0.0455919
Y_Scaffold_7	16019505	16027066	5	1.4805	7561	19699934	Y-like	0.000383808	0.0455919
Y_Scaffold_7	16188962	16191893	3	2.9134	2931	19699934	Y-like	0.000148782	0.0455919
Y_Scaffold_7	16883373	16888036	5	2.8013	4663	19699934	Y-like	0.000236701	0.0455919
Y_Scaffold_7	16897785	16926371	23	0.9005	28586	19699934	Y-like	0.00145107	0.0455919
Y_Scaffold_7	17043733	17077013	24	-1.1525	33280	19699934	Y-like	0.00168935	0.0455919
Y_Scaffold_7	17112102	17113113	2	-9.93	1011	19699934	Y-like	5.132e-05	0.0455919
Y_Scaffold_7	17530361	17639149	65	-2.5859	108788	19699934	Y-like	0.00552225	0.0455919
Y_Scaffold_7	17672806	17675868	3	-3.7142	3062	19699934	Y-like	0.000155432	0.0455919
Y_Scaffold_7	17735239	17778794	34	7.1863	43555	19699934	Y-like	0.00221092	0.0455919
Y_Scaffold_7	17780728	17829319	33	2.6781	48591	19699934	Y-like	0.00246656	0.0455919
Y_Scaffold_7	17927298	17946679	19	-3.8897	19381	19699934	Y-like	0.00098381	0.0455919
Y_Scaffold_7	18970307	18977317	8	4.6366	7010	19699934	Y-like	0.000355839	0.0455919
Y_Scaffold_7	19157773	19161792	5	1.4428	4019	19699934	Y-like	0.000204011	0.0455919
Y_Scaffold_7	19186180	19188410	3	-1.4159	2230	19699934	Y-like	0.000113198	0.0455919
Y_Scaffold_7	19544621	19548623	5	-0.9167	4002	19699934	Y-like	0.000203148	0.0455919
Y_Scaffold_7	19564830	19569089	4	0.8241	4259	19699934	Y-like	0.000216194	0.0455919
Y_Scaffold_7	19642540	19652142	8	-0.7608	9602	19699934	Y-like	0.000487413	0.0455919
Scaffold_70	0	46195	17	-1.2682	46195	51875	Autosome	0.890506	0.890506
Scaffold_71	0	38680	9	1.0619	38680	50666	Autosome	0.763431	0.763431
Scaffold_77	0	14997	5	1.4207	14997	30259	Autosome	0.495621	0.495621
Scaffold_8	0	39651	14	-1.4775	39651	18030403	Autosome	0.00219912	0.0468397
Scaffold_8	40813	43736	2	-8.7415	2923	18030403	Autosome	0.000162115	0.0468397
Scaffold_8	44991	86055	14	-1.2609	41064	18030403	Autosome	0.00227749	0.0468397
Scaffold_8	4357169	4379102	14	1.7176	21933	18030403	Autosome	0.00121645	0.0468397
Scaffold_8	4839920	4840922	2	-9.1129	1002	18030403	Autosome	5.55728e-05	0.0468397
Scaffold_8	4866093	4874016	5	1.4201	7923	18030403	Autosome	0.000439424	0.0468397
Scaffold_8	4923177	4925327	3	-0.9509	2150	18030403	Autosome	0.000119243	0.0468397
Scaffold_8	5004275	5011132	7	-0.8685	6857	18030403	Autosome	0.000380302	0.0468397
Scaffold_8	5468168	5471449	2	10.0421	3281	18030403	Autosome	0.00018197	0.0468397
Scaffold_8	5497728	5524138	13	-0.905	26410	18030403	Autosome	0.00146475	0.0468397
Scaffold_8	6168101	6171686	4	-1.8476	3585	18030403	Autosome	0.000198831	0.0468397
Scaffold_8	6554445	6580169	25	-0.9328	25724	18030403	Autosome	0.0014267	0.0468397
Scaffold_8	6674899	6678929	5	7.8411	4030	18030403	Autosome	0.000223511	0.0468397
Scaffold_8	6814969	6816029	2	10.5179	1060	18030403	Autosome	5.87896e-05	0.0468397
Scaffold_8	6997977	7003589	4	1.0992	5612	18030403	Autosome	0.000311252	0.0468397
Scaffold_8	7018890	7021117	3	2.1192	2227	18030403	Autosome	0.000123514	0.0468397
Scaffold_8	8044443	8046453	3	-4.9475	2010	18030403	Autosome	0.000111478	0.0468397
Scaffold_8	8661575	8662644	2	8.4484	1069	18030403	Autosome	5.92887e-05	0.0468397
Scaffold_8	9128332	9129332	2	-3.5766	1000	18030403	Autosome	5.54619e-05	0.0468397
Scaffold_8	9130808	9134683	4	-0.9682	3875	18030403	Autosome	0.000214915	0.0468397
Scaffold_8	9358841	9359958	2	2.4144	1117	18030403	Autosome	6.19509e-05	0.0468397
Scaffold_8	9541834	9542835	2	-4.6162	1001	18030403	Autosome	5.55173e-05	0.0468397
Scaffold_8	10056658	10057672	2	-10.3958	1014	18030403	Autosome	5.62383e-05	0.0468397
Scaffold_8	10328683	10329685	2	5.5243	1002	18030403	Autosome	5.55728e-05	0.0468397
Scaffold_8	10679899	10682073	3	2.1698	2174	18030403	Autosome	0.000120574	0.0468397
Scaffold_8	11090863	11095110	5	2.1585	4247	18030403	Autosome	0.000235547	0.0468397
Scaffold_8	11546331	11548402	3	-6.6457	2071	18030403	Autosome	0.000114862	0.0468397
Scaffold_8	11618927	11631820	11	-4.0376	12893	18030403	Autosome	0.00071507	0.0468397
Scaffold_8	11970198	11974914	5	1.9214	4716	18030403	Autosome	0.000261558	0.0468397
Scaffold_8	12262304	12263305	2	-7.477	1001	18030403	Autosome	5.55173e-05	0.0468397
Scaffold_8	12403965	12407141	4	-3.9776	3176	18030403	Autosome	0.000176147	0.0468397
Scaffold_8	12837221	12886606	19	1.3271	49385	18030403	Autosome	0.00273898	0.0468397
Scaffold_8	12888960	12892758	3	-1.978	3798	18030403	Autosome	0.000210644	0.0468397
Scaffold_8	12894651	12901213	7	4.4896	6562	18030403	Autosome	0.000363941	0.0468397
Scaffold_8	13446595	13450571	4	4.1586	3976	18030403	Autosome	0.000220516	0.0468397
Scaffold_8	13553986	13556100	3	1.7212	2114	18030403	Autosome	0.000117246	0.0468397
Scaffold_8	13572518	13575801	4	3.2975	3283	18030403	Autosome	0.000182081	0.0468397
Scaffold_8	13684371	13745859	44	2.0937	61488	18030403	Autosome	0.00341024	0.0468397
Scaffold_8	14321391	14342826	3	-9.7369	21435	18030403	Autosome	0.00118883	0.0468397
Scaffold_8	14343827	14410713	42	-2.3965	66886	18030403	Autosome	0.00370962	0.0468397
Scaffold_8	14412523	14422960	11	-8.1239	10437	18030403	Autosome	0.000578856	0.0468397
Scaffold_8	14816540	14834503	15	2.0726	17963	18030403	Autosome	0.000996262	0.0468397
Scaffold_8	14913141	14916620	4	6.3457	3479	18030403	Autosome	0.000192952	0.0468397
Scaffold_8	14933299	14943100	9	1.036	9801	18030403	Autosome	0.000543582	0.0468397
Scaffold_8	15099229	15101269	3	-9.263	2040	18030403	Autosome	0.000113142	0.0468397
Scaffold_8	15379066	15435886	25	2.0852	56820	18030403	Autosome	0.00315134	0.0468397
Scaffold_8	15436887	15439909	4	7.4798	3022	18030403	Autosome	0.000167606	0.0468397
Scaffold_8	15441045	15529766	61	0.778	88721	18030403	Autosome	0.00492063	0.0468397
Scaffold_8	15531917	15541615	9	8.0048	9698	18030403	Autosome	0.000537869	0.0468397
Scaffold_8	16104261	16105261	2	-10.426	1000	18030403	Autosome	5.54619e-05	0.0468397
Scaffold_8	16121761	16125222	4	-5.0235	3461	18030403	Autosome	0.000191954	0.0468397
Scaffold_8	16441756	16448698	5	1.5693	6942	18030403	Autosome	0.000385016	0.0468397
Scaffold_8	16885214	16892524	8	-1.9001	7310	18030403	Autosome	0.000405426	0.0468397
Scaffold_8	16993051	17010132	5	-4.4989	17081	18030403	Autosome	0.000947344	0.0468397
Scaffold_8	17067078	17068081	2	-4.364	1003	18030403	Autosome	5.56283e-05	0.0468397
Scaffold_8	17084434	17091587	4	2.2463	7153	18030403	Autosome	0.000396719	0.0468397
Scaffold_8	17423741	17436519	13	5.785	12778	18030403	Autosome	0.000708692	0.0468397
Scaffold_8	17644933	17751983	26	-0.9835	107050	18030403	Autosome	0.00593719	0.0468397
Scaffold_8	17848525	17861568	3	-2.1958	13043	18030403	Autosome	0.000723389	0.0468397
Scaffold_8	17975569	17981396	5	1.2889	5827	18030403	Autosome	0.000323176	0.0468397
Scaffold_8	18015462	18018646	4	-1.348	3184	18030403	Autosome	0.000176591	0.0468397
Scaffold_80	508633	539723	25	-3.0745	31090	34472010	Autosome	0.000901891	0.0302571
Scaffold_80	564271	577061	10	-5.2132	12790	34472010	Autosome	0.000371026	0.0302571
Scaffold_80	1075919	1077439	2	5.4268	1520	34472010	Autosome	4.40937e-05	0.0302571
Scaffold_80	1232586	1241519	9	1.5864	8933	34472010	Autosome	0.000259138	0.0302571
Scaffold_80	1524375	1525376	2	-8.9627	1001	34472010	Autosome	2.90381e-05	0.0302571
Scaffold_80	2086128	2109982	16	2.0918	23854	34472010	Autosome	0.000691982	0.0302571
Scaffold_80	2938077	2945400	7	3.2477	7323	34472010	Autosome	0.000212433	0.0302571
Scaffold_80	2966714	2967716	2	5.7553	1002	34472010	Autosome	2.90671e-05	0.0302571
Scaffold_80	3475933	3483808	7	2.2605	7875	34472010	Autosome	0.000228446	0.0302571
Scaffold_80	3720388	3756676	12	0.8745	36288	34472010	Autosome	0.00105268	0.0302571
Scaffold_80	3813916	3822124	8	-1.4794	8208	34472010	Autosome	0.000238106	0.0302571
Scaffold_80	3961975	3971387	8	-1.2119	9412	34472010	Autosome	0.000273033	0.0302571
Scaffold_80	4642537	4645547	4	-7.9864	3010	34472010	Autosome	8.73172e-05	0.0302571
Scaffold_80	5878288	5883598	4	-8.779	5310	34472010	Autosome	0.000154038	0.0302571
Scaffold_80	5916719	5927461	5	-1.3876	10742	34472010	Autosome	0.000311615	0.0302571
Scaffold_80	5928465	5930467	3	-7.3573	2002	34472010	Autosome	5.80761e-05	0.0302571
Scaffold_80	7590079	7604938	8	-2.7087	14859	34472010	Autosome	0.000431045	0.0302571
Scaffold_80	8238728	8240372	2	6.4784	1644	34472010	Autosome	4.76909e-05	0.0302571
Scaffold_80	8676589	8678366	2	-5.5756	1777	34472010	Autosome	5.15491e-05	0.0302571
Scaffold_80	9758616	9768019	7	-4.0436	9403	34472010	Autosome	0.000272772	0.0302571
Scaffold_80	11553764	11559942	3	-8.6295	6178	34472010	Autosome	0.000179218	0.0302571
Scaffold_80	12076341	12081469	6	7.7879	5128	34472010	Autosome	0.000148758	0.0302571
Scaffold_80	12275466	12285175	3	-2.3055	9709	34472010	Autosome	0.000281649	0.0302571
Scaffold_80	12327096	12329259	3	-3.5167	2163	34472010	Autosome	6.27466e-05	0.0302571
Scaffold_80	13776195	13780522	3	8.1294	4327	34472010	Autosome	0.000125522	0.0302571
Scaffold_80	17274356	17282029	7	3.9667	7673	34472010	Autosome	0.000222586	0.0302571
Scaffold_80	17776015	17782568	4	-1.9025	6553	34472010	Autosome	0.000190096	0.0302571
Scaffold_80	17952864	17954875	3	-2.5584	2011	34472010	Autosome	5.83372e-05	0.0302571
Scaffold_80	18694313	18779740	41	-1.5884	85427	34472010	Autosome	0.00247816	0.0302571
Scaffold_80	18842948	18853855	11	1.7903	10907	34472010	Autosome	0.000316402	0.0302571
Scaffold_80	19836428	19837819	2	-3.3882	1391	34472010	Autosome	4.03516e-05	0.0302571
Scaffold_80	19952924	19988762	25	-1.9649	35838	34472010	Autosome	0.00103963	0.0302571
Scaffold_80	20117939	20121328	4	-1.6146	3389	34472010	Autosome	9.83116e-05	0.0302571
Scaffold_80	20564878	20574964	5	-1.4142	10086	34472010	Autosome	0.000292585	0.0302571
Scaffold_80	23318665	23319691	2	7.4614	1026	34472010	Autosome	2.97633e-05	0.0302571
Scaffold_80	23708095	23720526	11	-5.2806	12431	34472010	Autosome	0.000360611	0.0302571
Scaffold_80	24216278	24220207	4	1.6145	3929	34472010	Autosome	0.000113977	0.0302571
Scaffold_80	24294427	24311022	12	-0.8391	16595	34472010	Autosome	0.000481405	0.0302571
Scaffold_80	24396114	24398583	3	-1.0073	2469	34472010	Autosome	7.16233e-05	0.0302571
Scaffold_80	24660886	24662177	2	2.2865	1291	34472010	Autosome	3.74507e-05	0.0302571
Scaffold_80	24783768	24793866	7	1.4547	10098	34472010	Autosome	0.000292933	0.0302571
Scaffold_80	24937813	24941817	5	-3.0071	4004	34472010	Autosome	0.000116152	0.0302571
Scaffold_80	25404496	25410322	6	5.1491	5826	34472010	Autosome	0.000169007	0.0302571
Scaffold_80	25666356	25684769	11	-0.9829	18413	34472010	Autosome	0.000534143	0.0302571
Scaffold_80	25689741	25698866	7	-2.8838	9125	34472010	Autosome	0.000264708	0.0302571
Scaffold_80	26556986	26561252	3	-6.5258	4266	34472010	Autosome	0.000123753	0.0302571
Scaffold_80	26798290	26816003	17	-3.9791	17713	34472010	Autosome	0.000513837	0.0302571
Scaffold_80	26863667	26867949	5	-9.0908	4282	34472010	Autosome	0.000124217	0.0302571
Scaffold_80	27017369	27025734	7	-3.2421	8365	34472010	Autosome	0.000242661	0.0302571
Scaffold_80	27059891	27091187	12	-1.0481	31296	34472010	Autosome	0.000907867	0.0302571
Scaffold_80	27370087	27382802	13	1.2977	12715	34472010	Autosome	0.00036885	0.0302571
Scaffold_80	27660788	27696874	27	1.7978	36086	34472010	Autosome	0.00104682	0.0302571
Scaffold_80	27794461	27818786	24	-0.8497	24325	34472010	Autosome	0.000705645	0.0302571
Scaffold_80	28119471	28123779	4	-3.9116	4308	34472010	Autosome	0.000124971	0.0302571
Scaffold_80	28124799	28127805	4	-0.9327	3006	34472010	Autosome	8.72012e-05	0.0302571
Scaffold_80	28147590	28151890	4	1.725	4300	34472010	Autosome	0.000124739	0.0302571
Scaffold_80	28394448	28398463	5	-6.2794	4015	34472010	Autosome	0.000116471	0.0302571
Scaffold_80	28481874	28489005	7	-0.8844	7131	34472010	Autosome	0.000206863	0.0302571
Scaffold_80	28558036	28559036	2	4.822	1000	34472010	Autosome	2.9009e-05	0.0302571
Scaffold_80	29397652	29443935	38	0.7769	46283	34472010	Autosome	0.00134263	0.0302571
Scaffold_80	29783115	29786632	4	-1.8936	3517	34472010	Autosome	0.000102025	0.0302571
Scaffold_80	29865983	29874541	9	-4.4417	8558	34472010	Autosome	0.000248259	0.0302571
Scaffold_80	29934611	29952934	17	-0.9078	18323	34472010	Autosome	0.000531533	0.0302571
Scaffold_80	30023764	30030760	7	6.5968	6996	34472010	Autosome	0.000202947	0.0302571
Scaffold_80	30043964	30057472	12	2.875	13508	34472010	Autosome	0.000391854	0.0302571
Scaffold_80	30058482	30070288	12	6.2959	11806	34472010	Autosome	0.000342481	0.0302571
Scaffold_80	30089025	30091155	3	-3.5112	2130	34472010	Autosome	6.17893e-05	0.0302571
Scaffold_80	30093986	30101870	4	0.8101	7884	34472010	Autosome	0.000228707	0.0302571
Scaffold_80	30140926	30147104	4	-1.9704	6178	34472010	Autosome	0.000179218	0.0302571
Scaffold_80	30433962	30435261	2	2.9507	1299	34472010	Autosome	3.76827e-05	0.0302571
Scaffold_80	30834712	30837104	3	3.7626	2392	34472010	Autosome	6.93896e-05	0.0302571
Scaffold_80	31085184	31093226	7	-2.5213	8042	34472010	Autosome	0.000233291	0.0302571
Scaffold_80	31517332	31519974	2	-3.9917	2642	34472010	Autosome	7.66419e-05	0.0302571
Scaffold_80	31717370	31784106	28	-0.8298	66736	34472010	Autosome	0.00193595	0.0302571
Scaffold_80	31934813	31936273	2	3.3164	1460	34472010	Autosome	4.23532e-05	0.0302571
Scaffold_80	32082846	32134722	19	0.7986	51876	34472010	Autosome	0.00150487	0.0302571
Scaffold_80	32502415	32521640	11	-1.1159	19225	34472010	Autosome	0.000557699	0.0302571
Scaffold_80	32611462	32616560	4	1.8808	5098	34472010	Autosome	0.000147888	0.0302571
Scaffold_80	32884774	32889287	5	2.6516	4513	34472010	Autosome	0.000130918	0.0302571
Scaffold_80	32890288	32906731	14	1.168	16443	34472010	Autosome	0.000476996	0.0302571
Scaffold_80	32998472	33010174	7	1.5238	11702	34472010	Autosome	0.000339464	0.0302571
Scaffold_80	33095279	33120843	11	-1.0274	25564	34472010	Autosome	0.000741587	0.0302571
Scaffold_80	33124139	33125736	2	-8.5059	1597	34472010	Autosome	4.63274e-05	0.0302571
Scaffold_80	33692557	33700054	7	-3.7791	7497	34472010	Autosome	0.000217481	0.0302571
Scaffold_80	33984037	34002945	8	2.9943	18908	34472010	Autosome	0.000548503	0.0302571
Scaffold_80	34377816	34413824	12	-1.3403	36008	34472010	Autosome	0.00104456	0.0302571
Y_Scaffold_81	253710	258157	4	7.2057	4447	33215765	Y-like	0.000133882	0.0379067
Y_Scaffold_81	1027097	1033987	2	-9.3006	6890	33215765	Y-like	0.000207432	0.0379067
Y_Scaffold_81	1514231	1526441	10	-0.9338	12210	33215765	Y-like	0.000367597	0.0379067
Y_Scaffold_81	1529556	1547100	15	-3.0224	17544	33215765	Y-like	0.000528183	0.0379067
Y_Scaffold_81	1551765	1579439	20	-1.0032	27674	33215765	Y-like	0.000833159	0.0379067
Y_Scaffold_81	1934259	1990284	25	-2.9651	56025	33215765	Y-like	0.0016867	0.0379067
Y_Scaffold_81	2403517	2407555	5	-5.9392	4038	33215765	Y-like	0.000121569	0.0379067
Y_Scaffold_81	2408808	2428342	14	-1.2509	19534	33215765	Y-like	0.000588094	0.0379067
Y_Scaffold_81	2600147	2634570	13	0.9852	34423	33215765	Y-like	0.00103635	0.0379067
Y_Scaffold_81	2636212	2650166	8	-1.946	13954	33215765	Y-like	0.000420102	0.0379067
Y_Scaffold_81	2656295	2678394	9	2.4689	22099	33215765	Y-like	0.000665317	0.0379067
Y_Scaffold_81	2907583	2911919	5	4.2679	4336	33215765	Y-like	0.00013054	0.0379067
Y_Scaffold_81	3095952	3108657	6	-1.1933	12705	33215765	Y-like	0.000382499	0.0379067
Y_Scaffold_81	3109904	3112038	3	-7.9581	2134	33215765	Y-like	6.42466e-05	0.0379067
Y_Scaffold_81	3113038	3170921	33	-1.6105	57883	33215765	Y-like	0.00174264	0.0379067
Y_Scaffold_81	3262344	3268818	4	4.5747	6474	33215765	Y-like	0.000194907	0.0379067
Y_Scaffold_81	3424360	3427658	4	6.1046	3298	33215765	Y-like	9.92902e-05	0.0379067
Y_Scaffold_81	5127875	5131061	4	5.5161	3186	33215765	Y-like	9.59183e-05	0.0379067
Y_Scaffold_81	5294507	5297507	4	-6.7764	3000	33215765	Y-like	9.03186e-05	0.0379067
Y_Scaffold_81	8506581	8510702	5	-7.4846	4121	33215765	Y-like	0.000124068	0.0379067
Y_Scaffold_81	8791259	8805821	13	-5.7284	14562	33215765	Y-like	0.000438406	0.0379067
Y_Scaffold_81	9427052	9428053	2	-6.8731	1001	33215765	Y-like	3.01363e-05	0.0379067
Y_Scaffold_81	9489834	9492175	3	-7.9957	2341	33215765	Y-like	7.04786e-05	0.0379067
Y_Scaffold_81	10285544	10286611	2	-11.4914	1067	33215765	Y-like	3.21233e-05	0.0379067
Y_Scaffold_81	10309001	10312610	4	5.781	3609	33215765	Y-like	0.000108653	0.0379067
Y_Scaffold_81	10507344	10508344	2	-12.6552	1000	33215765	Y-like	3.01062e-05	0.0379067
Y_Scaffold_81	10815471	10818807	4	-4.8095	3336	33215765	Y-like	0.000100434	0.0379067
Y_Scaffold_81	11094884	11137498	14	1.8942	42614	33215765	Y-like	0.00128295	0.0379067
Y_Scaffold_81	11212369	11223620	7	-1.4816	11251	33215765	Y-like	0.000338725	0.0379067
Y_Scaffold_81	11282538	11307133	13	2.6195	24595	33215765	Y-like	0.000740462	0.0379067
Y_Scaffold_81	12149075	12158282	9	7.6551	9207	33215765	Y-like	0.000277188	0.0379067
Y_Scaffold_81	13478318	13485635	6	3.5902	7317	33215765	Y-like	0.000220287	0.0379067
Y_Scaffold_81	13784620	13792073	3	4.9925	7453	33215765	Y-like	0.000224381	0.0379067
Y_Scaffold_81	15922581	15933365	10	-2.4963	10784	33215765	Y-like	0.000324665	0.0379067
Y_Scaffold_81	16040985	16047803	7	2.6984	6818	33215765	Y-like	0.000205264	0.0379067
Y_Scaffold_81	16069429	16071825	3	3.826	2396	33215765	Y-like	7.21344e-05	0.0379067
Y_Scaffold_81	17005257	17025164	6	3.1999	19907	33215765	Y-like	0.000599324	0.0379067
Y_Scaffold_81	17082564	17085099	3	-2.8194	2535	33215765	Y-like	7.63192e-05	0.0379067
Y_Scaffold_81	17121110	17127892	5	2.0172	6782	33215765	Y-like	0.00020418	0.0379067
Y_Scaffold_81	18321651	18323705	3	-1.8952	2054	33215765	Y-like	6.18381e-05	0.0379067
Y_Scaffold_81	18339228	18345352	7	0.8827	6124	33215765	Y-like	0.00018437	0.0379067
Y_Scaffold_81	19235239	19243926	5	-5.8765	8687	33215765	Y-like	0.000261532	0.0379067
Y_Scaffold_81	19366897	19369203	3	6.8319	2306	33215765	Y-like	6.94249e-05	0.0379067
Y_Scaffold_81	21711288	21712839	2	-3.7297	1551	33215765	Y-like	4.66947e-05	0.0379067
Y_Scaffold_81	22326304	22328007	2	-5.1199	1703	33215765	Y-like	5.12708e-05	0.0379067
Y_Scaffold_81	23164764	23167327	2	-6.4746	2563	33215765	Y-like	7.71622e-05	0.0379067
Y_Scaffold_81	24683854	24717628	17	5.0548	33774	33215765	Y-like	0.00101681	0.0379067
Y_Scaffold_81	26964079	26967506	4	-9.6858	3427	33215765	Y-like	0.000103174	0.0379067
Y_Scaffold_81	27001447	27002523	2	6.4377	1076	33215765	Y-like	3.23943e-05	0.0379067
Y_Scaffold_81	27546855	27568517	17	2.6568	21662	33215765	Y-like	0.00065216	0.0379067
Y_Scaffold_81	27973537	27982450	5	-6.0381	8913	33215765	Y-like	0.000268336	0.0379067
Y_Scaffold_81	28229688	28239078	10	-3.3442	9390	33215765	Y-like	0.000282697	0.0379067
Y_Scaffold_81	28240079	28243109	4	-1.0745	3030	33215765	Y-like	9.12217e-05	0.0379067
Y_Scaffold_81	28536961	28549538	6	1.0325	12577	33215765	Y-like	0.000378646	0.0379067
Y_Scaffold_81	28772219	28774557	3	5.7717	2338	33215765	Y-like	7.03883e-05	0.0379067
Y_Scaffold_81	29278591	29365443	27	-1.5908	86852	33215765	Y-like	0.00261478	0.0379067
Y_Scaffold_81	29844082	29852789	5	1.4974	8707	33215765	Y-like	0.000262135	0.0379067
Y_Scaffold_81	29948841	29949934	2	-3.1971	1093	33215765	Y-like	3.29061e-05	0.0379067
Y_Scaffold_81	30211427	30213428	3	5.2029	2001	33215765	Y-like	6.02425e-05	0.0379067
Y_Scaffold_81	30386037	30398460	7	-4.6445	12423	33215765	Y-like	0.000374009	0.0379067
Y_Scaffold_81	30658049	30667142	6	1.8896	9093	33215765	Y-like	0.000273756	0.0379067
Y_Scaffold_81	30989545	30992558	4	-4.6716	3013	33215765	Y-like	9.07099e-05	0.0379067
Y_Scaffold_81	31039489	31047002	8	-1.6448	7513	33215765	Y-like	0.000226188	0.0379067
Y_Scaffold_81	31421466	31423469	3	-4.616	2003	33215765	Y-like	6.03027e-05	0.0379067
Y_Scaffold_81	31592530	31598840	6	2.4919	6310	33215765	Y-like	0.00018997	0.0379067
Y_Scaffold_81	31613976	31617049	4	-0.8151	3073	33215765	Y-like	9.25163e-05	0.0379067
Y_Scaffold_81	31663995	31677968	12	2.4027	13973	33215765	Y-like	0.000420674	0.0379067
Y_Scaffold_81	31709733	31715805	6	3.9875	6072	33215765	Y-like	0.000182805	0.0379067
Y_Scaffold_81	31882225	31904674	16	2.3261	22449	33215765	Y-like	0.000675854	0.0379067
Y_Scaffold_81	31950824	31962739	11	-1.5287	11915	33215765	Y-like	0.000358715	0.0379067
Y_Scaffold_81	32090400	32250408	52	2.349	160008	33215765	Y-like	0.00481723	0.0379067
Y_Scaffold_81	32312800	32330166	11	1.5985	17366	33215765	Y-like	0.000522824	0.0379067
Y_Scaffold_81	32368288	32383970	12	-3.8798	15682	33215765	Y-like	0.000472125	0.0379067
Y_Scaffold_81	32387052	32410406	10	-0.9973	23354	33215765	Y-like	0.0007031	0.0379067
Y_Scaffold_81	32412599	32417644	4	1.4772	5045	33215765	Y-like	0.000151886	0.0379067
Y_Scaffold_81	32503287	32592658	22	-2.0131	89371	33215765	Y-like	0.00269062	0.0379067
Y_Scaffold_81	32640773	32707838	31	-0.9096	67065	33215765	Y-like	0.00201907	0.0379067
Y_Scaffold_81	32712929	32749646	21	1.1919	36717	33215765	Y-like	0.00110541	0.0379067
Y_Scaffold_81	32750701	32782978	31	4.6853	32277	33215765	Y-like	0.000971737	0.0379067
Scaffold_82	216355	219500	4	5.7788	3145	5284136	Autosome	0.000595178	0.0332544
Scaffold_82	416673	429999	8	3.6566	13326	5284136	Autosome	0.00252189	0.0332544
Scaffold_82	760166	761166	2	6.7899	1000	5284136	Autosome	0.000189246	0.0332544
Scaffold_82	2033436	2034483	2	8.7855	1047	5284136	Autosome	0.00019814	0.0332544
Scaffold_82	3463865	3465305	2	5.4027	1440	5284136	Autosome	0.000272514	0.0332544
Scaffold_82	3924990	4017544	37	0.9743	92554	5284136	Autosome	0.0175154	0.0332544
Scaffold_82	4283461	4312470	12	-1.5518	29009	5284136	Autosome	0.00548983	0.0332544
Scaffold_82	4325976	4328563	3	3.9925	2587	5284136	Autosome	0.000489579	0.0332544
Scaffold_82	4525169	4547590	6	1.6944	22421	5284136	Autosome	0.00424308	0.0332544
Scaffold_82	4936142	4942429	6	2.6856	6287	5284136	Autosome	0.00118979	0.0332544
Scaffold_82	4943724	4945615	2	9.0907	1891	5284136	Autosome	0.000357864	0.0332544
Scaffold_82	5165951	5166965	2	-9.4313	1014	5284136	Autosome	0.000191895	0.0332544
Scaffold_83	1433267	1441439	7	-0.883	8172	4899967	Autosome	0.00166777	0.00962476
Scaffold_83	2251978	2257115	6	5.4121	5137	4899967	Autosome	0.00104837	0.00962476
Scaffold_83	2606243	2628719	13	-1.2871	22476	4899967	Autosome	0.00458697	0.00962476
Scaffold_83	2643860	2649089	5	0.9148	5229	4899967	Autosome	0.00106715	0.00962476
Scaffold_83	3977381	3979526	3	-4.1391	2145	4899967	Autosome	0.000437758	0.00962476
Scaffold_83	4343707	4346708	4	1.4041	3001	4899967	Autosome	0.000612453	0.00962476
Scaffold_83	4347708	4348709	2	4.4508	1001	4899967	Autosome	0.000204287	0.00962476
Scaffold_84	3516	24287	13	-1.2499	20771	2698915	Autosome	0.00769606	0.0698403
Scaffold_84	585513	613118	12	1.0529	27605	2698915	Autosome	0.0102282	0.0698403
Scaffold_84	677753	696337	6	-0.7909	18584	2698915	Autosome	0.00688573	0.0698403
Scaffold_84	697504	700718	4	-6.9259	3214	2698915	Autosome	0.00119085	0.0698403
Scaffold_84	1135857	1139617	4	3.8594	3760	2698915	Autosome	0.00139315	0.0698403
Scaffold_84	1273406	1299275	18	-1.3729	25869	2698915	Autosome	0.00958496	0.0698403
Scaffold_84	1509628	1555611	16	-0.777	45983	2698915	Autosome	0.0170376	0.0698403
Scaffold_84	1556757	1557799	2	-4.8575	1042	2698915	Autosome	0.000386081	0.0698403
Scaffold_84	2017232	2021513	4	2.4455	4281	2698915	Autosome	0.00158619	0.0698403
Scaffold_84	2247449	2248452	2	-6.2695	1003	2698915	Autosome	0.000371631	0.0698403
Scaffold_84	2251780	2264235	6	-0.8336	12455	2698915	Autosome	0.00461482	0.0698403
Scaffold_84	2373337	2384473	9	-1.9102	11136	2698915	Autosome	0.0041261	0.0698403
Scaffold_84	2505064	2517854	9	-1.6681	12790	2698915	Autosome	0.00473894	0.0698403
Scaffold_85	48039	50049	3	-10.2803	2010	1026202	Autosome	0.00195868	0.0239271
Scaffold_85	51049	53085	3	-1.319	2036	1026202	Autosome	0.00198401	0.0239271
Scaffold_85	92871	93873	2	-8.0434	1002	1026202	Autosome	0.000976416	0.0239271
Scaffold_85	94874	98263	3	-1.6297	3389	1026202	Autosome	0.00330247	0.0239271
Scaffold_85	489872	491878	3	-1.8698	2006	1026202	Autosome	0.00195478	0.0239271
Scaffold_85	536067	547176	11	8.0505	11109	1026202	Autosome	0.0108254	0.0239271
Scaffold_85	1007502	1010504	4	7.8846	3002	1026202	Autosome	0.00292535	0.0239271
Scaffold_86	58127	60982	3	-7.0165	2855	829192	Autosome	0.00344311	0.147382
Scaffold_86	228445	332637	63	-2.1302	104192	829192	Autosome	0.125655	0.147382
Scaffold_86	599543	614704	13	2.1368	15161	829192	Autosome	0.0182841	0.147382
Scaffold_87	23548	24569	2	-7.3325	1021	451400	Autosome	0.00226185	0.00954143
Scaffold_87	395175	398461	4	-1.215	3286	451400	Autosome	0.00727957	0.00954143
Scaffold_88	103495	104592	2	5.8158	1097	434665	Autosome	0.00252378	0.00252378
Scaffold_89	173797	221114	37	-1.3136	47317	390327	Autosome	0.121224	0.121224
Y_Scaffold_9	250941	251965	2	-8.9263	1024	16692146	Y-like	6.13462e-05	0.0313622
Y_Scaffold_9	253022	275656	15	-0.825	22634	16692146	Y-like	0.00135597	0.0313622
Y_Scaffold_9	300244	313051	10	0.7783	12807	16692146	Y-like	0.000767247	0.0313622
Y_Scaffold_9	318173	331640	9	0.8661	13467	16692146	Y-like	0.000806787	0.0313622
Y_Scaffold_9	489937	513796	18	0.9248	23859	16692146	Y-like	0.00142935	0.0313622
Y_Scaffold_9	521730	567485	34	0.8601	45755	16692146	Y-like	0.00274111	0.0313622
Y_Scaffold_9	576469	619777	34	0.8842	43308	16692146	Y-like	0.00259451	0.0313622
Y_Scaffold_9	626358	641469	12	0.8898	15111	16692146	Y-like	0.000905276	0.0313622
Y_Scaffold_9	1058880	1060933	3	-5.71	2053	16692146	Y-like	0.000122992	0.0313622
Y_Scaffold_9	1522358	1533553	8	-1.9161	11195	16692146	Y-like	0.000670675	0.0313622
Y_Scaffold_9	1916419	1923587	8	-4.1833	7168	16692146	Y-like	0.000429424	0.0313622
Y_Scaffold_9	2141427	2145499	5	-7.1847	4072	16692146	Y-like	0.000243947	0.0313622
Y_Scaffold_9	2242263	2249008	7	0.9442	6745	16692146	Y-like	0.000404082	0.0313622
Y_Scaffold_9	2316478	2330051	10	0.8442	13573	16692146	Y-like	0.000813137	0.0313622
Y_Scaffold_9	2389133	2391117	2	-2.3185	1984	16692146	Y-like	0.000118858	0.0313622
Y_Scaffold_9	2768860	2770067	2	-10.057	1207	16692146	Y-like	7.23095e-05	0.0313622
Y_Scaffold_9	3074517	3077517	4	-3.0354	3000	16692146	Y-like	0.000179725	0.0313622
Y_Scaffold_9	3116456	3117459	2	-6.765	1003	16692146	Y-like	6.00881e-05	0.0313622
Y_Scaffold_9	3186555	3187557	2	9.825	1002	16692146	Y-like	6.00282e-05	0.0313622
Y_Scaffold_9	4251165	4281154	28	-1.7811	29989	16692146	Y-like	0.00179659	0.0313622
Y_Scaffold_9	4479163	4481171	3	-8.0764	2008	16692146	Y-like	0.000120296	0.0313622
Y_Scaffold_9	4737987	4741084	4	2.1595	3097	16692146	Y-like	0.000185536	0.0313622
Y_Scaffold_9	4768389	4769401	2	-3.5239	1012	16692146	Y-like	6.06273e-05	0.0313622
Y_Scaffold_9	4794647	4800092	5	-1.3451	5445	16692146	Y-like	0.000326201	0.0313622
Y_Scaffold_9	5141816	5143982	2	3.1844	2166	16692146	Y-like	0.000129762	0.0313622
Y_Scaffold_9	5224178	5232947	4	1.148	8769	16692146	Y-like	0.000525337	0.0313622
Y_Scaffold_9	5664848	5672960	7	-1.5334	8112	16692146	Y-like	0.000485977	0.0313622
Y_Scaffold_9	5758039	5763156	5	1.1142	5117	16692146	Y-like	0.000306551	0.0313622
Y_Scaffold_9	5787638	5794048	6	1.0119	6410	16692146	Y-like	0.000384013	0.0313622
Y_Scaffold_9	6213835	6218254	5	-2.6269	4419	16692146	Y-like	0.000264735	0.0313622
Y_Scaffold_9	6316807	6329539	12	-2.8502	12732	16692146	Y-like	0.000762754	0.0313622
Y_Scaffold_9	6843110	6845297	3	7.4858	2187	16692146	Y-like	0.00013102	0.0313622
Y_Scaffold_9	7069341	7071457	3	-5.8346	2116	16692146	Y-like	0.000126766	0.0313622
Y_Scaffold_9	7125967	7134490	8	-2.379	8523	16692146	Y-like	0.000510599	0.0313622
Y_Scaffold_9	7251404	7296566	35	0.9291	45162	16692146	Y-like	0.00270558	0.0313622
Y_Scaffold_9	7581062	7588733	5	-6.5004	7671	16692146	Y-like	0.000459557	0.0313622
Y_Scaffold_9	7933311	7943657	6	-3.3845	10346	16692146	Y-like	0.000619812	0.0313622
Y_Scaffold_9	8348246	8351247	4	-4.4632	3001	16692146	Y-like	0.000179785	0.0313622
Y_Scaffold_9	8352386	8370913	7	1.1648	18527	16692146	Y-like	0.00110992	0.0313622
Y_Scaffold_9	8804293	8806461	3	5.5078	2168	16692146	Y-like	0.000129881	0.0313622
Y_Scaffold_9	9154549	9157010	3	2.3753	2461	16692146	Y-like	0.000147435	0.0313622
Y_Scaffold_9	9176517	9178366	2	2.3412	1849	16692146	Y-like	0.000110771	0.0313622
Y_Scaffold_9	10138938	10145069	6	1.228	6131	16692146	Y-like	0.000367298	0.0313622
Y_Scaffold_9	10339359	10398912	45	-1.3961	59553	16692146	Y-like	0.00356773	0.0313622
Y_Scaffold_9	10731848	10742965	7	-4.9433	11117	16692146	Y-like	0.000666002	0.0313622
Y_Scaffold_9	10811656	10813098	2	-2.8809	1442	16692146	Y-like	8.63879e-05	0.0313622
Y_Scaffold_9	11311275	11314433	4	-2.1813	3158	16692146	Y-like	0.000189191	0.0313622
Y_Scaffold_9	12945852	12948923	4	3.5185	3071	16692146	Y-like	0.000183979	0.0313622
Y_Scaffold_9	13047620	13058256	6	-4.2162	10636	16692146	Y-like	0.000637186	0.0313622
Y_Scaffold_9	13536649	13538200	2	-3.7712	1551	16692146	Y-like	9.2918e-05	0.0313622
Y_Scaffold_9	15689433	15692023	3	2.9759	2590	16692146	Y-like	0.000155163	0.0313622
Scaffold_92	89448	179011	60	-0.7593	89563	286925	Autosome	0.312148	0.338217
Scaffold_92	190209	197689	5	-0.8033	7480	286925	Autosome	0.0260695	0.338217
Scaffold_93	194025	198651	4	-4.328	4626	280475	Autosome	0.0164934	0.053249
Scaffold_93	206800	217109	10	0.8978	10309	280475	Autosome	0.0367555	0.053249
Scaffold_94	89773	147211	23	-1.0158	57438	241405	Autosome	0.237932	0.291684
Scaffold_94	193746	206722	6	1.9293	12976	241405	Autosome	0.053752	0.291684
Scaffold_95	79730	86178	5	-2.1231	6448	223991	Autosome	0.0287869	0.0287869
Scaffold_98	0	6327	6	-0.8138	6327	185235	Autosome	0.0341566	0.409124
Scaffold_98	8253	66036	41	1.0033	57783	185235	Autosome	0.311944	0.409124
Scaffold_98	171197	182871	7	2.0626	11674	185235	Autosome	0.0630226	0.409124
Scaffold_99	86631	88660	3	-7.7181	2029	185077	Autosome	0.010963	0.0950793
Scaffold_99	89705	105273	8	0.8324	15568	185077	Autosome	0.0841163	0.0950793

## Sheet: Table S5
Table S5. Coverage analysis for A. acanthochiton male and female reads mapped to A. tuberculatus draft genome using DifCover pipeline
Contig	Start	Stop	Windows	log2(Male coverage/Female coverage)	Bases spanned	Contig length	Contig name	Proportion_full	Total contig proportion with significantly different coverage
tig00000001	454867	462741	6	-4.8754	7874	18972563	Autosome	0.00041502	0.00701276
tig00000001	878603	880787	3	1.9868	2184	18972563	Autosome	0.000115114	0.00701276
tig00000001	1048345	1051358	3	1.5955	3013	18972563	Autosome	0.000158808	0.00701276
tig00000001	1195226	1197229	3	-2.3969	2003	18972563	Autosome	0.000105574	0.00701276
tig00000001	1266173	1268913	3	-3.4215	2740	18972563	Autosome	0.000144419	0.00701276
tig00000001	1328460	1331040	3	-3.1128	2580	18972563	Autosome	0.000135986	0.00701276
tig00000001	2686882	2701810	14	-0.9885	14928	18972563	Autosome	0.00078682	0.00701276
tig00000001	2966688	2969855	2	-4.8413	3167	18972563	Autosome	0.000166925	0.00701276
tig00000001	3527239	3528240	2	1.9815	1001	18972563	Autosome	5.27604e-05	0.00701276
tig00000001	4146970	4151465	4	-2.158	4495	18972563	Autosome	0.000236921	0.00701276
tig00000001	4228150	4237631	8	1.0974	9481	18972563	Autosome	0.000499722	0.00701276
tig00000001	4518934	4520050	2	6.1406	1116	18972563	Autosome	5.88218e-05	0.00701276
tig00000001	4761962	4765002	4	4.6351	3040	18972563	Autosome	0.000160231	0.00701276
tig00000001	5798118	5799122	2	-3.287	1004	18972563	Autosome	5.29185e-05	0.00701276
tig00000001	7329613	7336139	6	1.2686	6526	18972563	Autosome	0.00034397	0.00701276
tig00000001	8096774	8103367	6	6.6007	6593	18972563	Autosome	0.000347502	0.00701276
tig00000001	10725684	10728687	4	-4.9127	3003	18972563	Autosome	0.000158281	0.00701276
tig00000001	10835781	10838187	3	-7.3786	2406	18972563	Autosome	0.000126815	0.00701276
tig00000001	12235626	12242011	6	-3.6577	6385	18972563	Autosome	0.000336539	0.00701276
tig00000001	12243215	12257087	12	-1.0044	13872	18972563	Autosome	0.000731161	0.00701276
tig00000001	14871550	14872787	2	-1.9965	1237	18972563	Autosome	6.51994e-05	0.00701276
tig00000001	15257448	15260500	4	-3.1861	3052	18972563	Autosome	0.000160864	0.00701276
tig00000001	17809885	17811904	3	-5.3207	2019	18972563	Autosome	0.000106417	0.00701276
tig00000001	17812909	17821469	9	-1.0086	8560	18972563	Autosome	0.000451178	0.00701276
tig00000001	17853323	17855601	3	-1.415	2278	18972563	Autosome	0.000120068	0.00701276
tig00000001	18330138	18334737	4	1.193	4599	18972563	Autosome	0.000242403	0.00701276
tig00000001	18922294	18923500	2	-4.5076	1206	18972563	Autosome	6.35655e-05	0.00701276
tig00000001	18958596	18971284	9	1.8134	12688	18972563	Autosome	0.000668755	0.00701276
tig00000003	341956	369094	16	-1.3755	27138	16988000	Autosome	0.00159748	0.015819
tig00000003	449627	460100	7	5.5506	10473	16988000	Autosome	0.000616494	0.015819
tig00000003	873783	877795	5	4.7546	4012	16988000	Autosome	0.000236167	0.015819
tig00000003	931461	932478	2	-3.536	1017	16988000	Autosome	5.98658e-05	0.015819
tig00000003	2295991	2297229	2	-5.5593	1238	16988000	Autosome	7.2875e-05	0.015819
tig00000003	2511744	2513860	3	-2.31	2116	16988000	Autosome	0.000124559	0.015819
tig00000003	2986467	2993136	7	-2.6479	6669	16988000	Autosome	0.000392571	0.015819
tig00000003	3310862	3315582	4	5.2377	4720	16988000	Autosome	0.000277843	0.015819
tig00000003	3681271	3696608	4	-5.5866	15337	16988000	Autosome	0.000902814	0.015819
tig00000003	8821354	8822429	2	-7.0466	1075	16988000	Autosome	6.328e-05	0.015819
tig00000003	8971104	8974138	2	-4.7662	3034	16988000	Autosome	0.000178597	0.015819
tig00000003	9943926	9951868	6	-1.2623	7942	16988000	Autosome	0.000467506	0.015819
tig00000003	9957253	9965418	3	-3.3391	8165	16988000	Autosome	0.000480633	0.015819
tig00000003	9998101	10003021	5	-4.661	4920	16988000	Autosome	0.000289616	0.015819
tig00000003	10004024	10005024	2	-1.483	1000	16988000	Autosome	5.88651e-05	0.015819
tig00000003	12126148	12134458	8	6.5662	8310	16988000	Autosome	0.000489169	0.015819
tig00000003	12231239	12232247	2	-6.5626	1008	16988000	Autosome	5.9336e-05	0.015819
tig00000003	12378446	12403158	17	-1.4613	24712	16988000	Autosome	0.00145467	0.015819
tig00000003	12468684	12470687	3	4.0147	2003	16988000	Autosome	0.000117907	0.015819
tig00000003	12472589	12522468	12	1.0442	49879	16988000	Autosome	0.00293613	0.015819
tig00000003	12559860	12568974	5	0.8687	9114	16988000	Autosome	0.000536496	0.015819
tig00000003	12621937	12638844	16	-0.7393	16907	16988000	Autosome	0.000995232	0.015819
tig00000003	12640674	12649952	9	0.8964	9278	16988000	Autosome	0.00054615	0.015819
tig00000003	14316145	14317305	2	1.9913	1160	16988000	Autosome	6.82835e-05	0.015819
tig00000003	15689885	15712317	15	-0.7927	22432	16988000	Autosome	0.00132046	0.015819
tig00000003	15878136	15881045	3	3.3776	2909	16988000	Autosome	0.000171239	0.015819
tig00000003	16652847	16653926	2	1.5899	1079	16988000	Autosome	6.35154e-05	0.015819
tig00000003	16679221	16691423	12	-1.601	12202	16988000	Autosome	0.000718272	0.015819
tig00000003	16883147	16892032	9	0.9174	8885	16988000	Autosome	0.000523016	0.015819
tig00000006	392993	397168	3	-2.2083	4175	16709921	Autosome	0.000249852	0.0177951
tig00000006	820828	826275	5	1.5957	5447	16709921	Autosome	0.000325974	0.0177951
tig00000006	2333573	2338313	5	1.349	4740	16709921	Autosome	0.000283664	0.0177951
tig00000006	3832839	3842233	10	0.852	9394	16709921	Autosome	0.000562181	0.0177951
tig00000006	4081962	4108669	19	-1.6552	26707	16709921	Autosome	0.00159827	0.0177951
tig00000006	4182161	4191229	10	8.1903	9068	16709921	Autosome	0.000542672	0.0177951
tig00000006	4993318	5005794	2	-4.0696	12476	16709921	Autosome	0.000746622	0.0177951
tig00000006	5217489	5221001	4	1.4443	3512	16709921	Autosome	0.000210175	0.0177951
tig00000006	5357780	5413774	43	0.9886	55994	16709921	Autosome	0.00335094	0.0177951
tig00000006	5736937	5741495	5	-2.8084	4558	16709921	Autosome	0.000272772	0.0177951
tig00000006	6152441	6157469	3	-1.1105	5028	16709921	Autosome	0.000300899	0.0177951
tig00000006	6225325	6229422	4	-1.0929	4097	16709921	Autosome	0.000245184	0.0177951
tig00000006	6953370	6963698	7	-0.9443	10328	16709921	Autosome	0.000618076	0.0177951
tig00000006	7169401	7178560	8	-0.9388	9159	16709921	Autosome	0.000548117	0.0177951
tig00000006	7179906	7183287	3	-2.8077	3381	16709921	Autosome	0.000202335	0.0177951
tig00000006	7201378	7202498	2	2.216	1120	16709921	Autosome	6.7026e-05	0.0177951
tig00000006	9913479	9929693	5	-1.3391	16214	16709921	Autosome	0.000970322	0.0177951
tig00000006	10222303	10227383	4	0.7631	5080	16709921	Autosome	0.000304011	0.0177951
tig00000006	10318669	10320721	3	5.6731	2052	16709921	Autosome	0.000122801	0.0177951
tig00000006	10582552	10586307	4	3.1292	3755	16709921	Autosome	0.000224717	0.0177951
tig00000006	11097800	11114542	13	1.0415	16742	16709921	Autosome	0.00100192	0.0177951
tig00000006	11293055	11295206	3	-2.0512	2151	16709921	Autosome	0.000128726	0.0177951
tig00000006	13236954	13237975	2	-7.917	1021	16709921	Autosome	6.11014e-05	0.0177951
tig00000006	13452929	13453956	2	-1.6885	1027	16709921	Autosome	6.14605e-05	0.0177951
tig00000006	13570026	13571033	2	-6.2766	1007	16709921	Autosome	6.02636e-05	0.0177951
tig00000006	14239167	14240530	2	4.0904	1363	16709921	Autosome	8.15683e-05	0.0177951
tig00000006	14418580	14433425	12	-2.5256	14845	16709921	Autosome	0.000888394	0.0177951
tig00000006	14772854	14775196	2	-4.0799	2342	16709921	Autosome	0.000140156	0.0177951
tig00000006	15000735	15004896	5	2.198	4161	16709921	Autosome	0.000249014	0.0177951
tig00000006	15270651	15302335	18	-1.5545	31684	16709921	Autosome	0.00189612	0.0177951
tig00000006	15400773	15422497	11	-5.6712	21724	16709921	Autosome	0.00130007	0.0177951
tig00000006	16430301	16433303	4	2.1879	3002	16709921	Autosome	0.000179654	0.0177951
tig00000009	0	1108	2	2.8689	1108	13687338	Autosome	8.09507e-05	0.0112897
tig00000009	1755475	1774595	11	1.0692	19120	13687338	Autosome	0.00139691	0.0112897
tig00000009	2412669	2413678	2	8.1621	1009	13687338	Autosome	7.37178e-05	0.0112897
tig00000009	2414682	2416686	3	2.5816	2004	13687338	Autosome	0.000146413	0.0112897
tig00000009	2806904	2807910	2	-2.5601	1006	13687338	Autosome	7.34986e-05	0.0112897
tig00000009	3264877	3267894	4	2.4324	3017	13687338	Autosome	0.000220423	0.0112897
tig00000009	3358750	3360254	2	-1.8022	1504	13687338	Autosome	0.000109883	0.0112897
tig00000009	5192309	5195417	4	3.0125	3108	13687338	Autosome	0.000227071	0.0112897
tig00000009	5967214	5971262	3	-1.4101	4048	13687338	Autosome	0.000295748	0.0112897
tig00000009	6002037	6005803	4	-0.7671	3766	13687338	Autosome	0.000275145	0.0112897
tig00000009	6611744	6612907	2	1.2072	1163	13687338	Autosome	8.4969e-05	0.0112897
tig00000009	6815281	6818828	4	3.2933	3547	13687338	Autosome	0.000259145	0.0112897
tig00000009	8509812	8510982	2	-9.7799	1170	13687338	Autosome	8.54805e-05	0.0112897
tig00000009	9419551	9424557	6	-4.8829	5006	13687338	Autosome	0.000365739	0.0112897
tig00000009	9714023	9743671	9	0.7533	29648	13687338	Autosome	0.00216609	0.0112897
tig00000009	10166512	10172713	4	1.3792	6201	13687338	Autosome	0.000453046	0.0112897
tig00000009	10227064	10231482	5	1.2436	4418	13687338	Autosome	0.00032278	0.0112897
tig00000009	10406176	10412167	6	1.6308	5991	13687338	Autosome	0.000437704	0.0112897
tig00000009	10782258	10798294	15	-4.4393	16036	13687338	Autosome	0.00117159	0.0112897
tig00000009	10816760	10836336	6	6.7579	19576	13687338	Autosome	0.00143023	0.0112897
tig00000009	10837337	10838338	2	2.224	1001	13687338	Autosome	7.31333e-05	0.0112897
tig00000009	10869705	10872834	4	1.1117	3129	13687338	Autosome	0.000228605	0.0112897
tig00000009	11506121	11508740	3	1.7976	2619	13687338	Autosome	0.000191345	0.0112897
tig00000009	12307959	12309987	3	-2.2451	2028	13687338	Autosome	0.000148166	0.0112897
tig00000009	12311322	12312553	2	-8.3065	1231	13687338	Autosome	8.99371e-05	0.0112897
tig00000009	12414598	12419610	6	-1.0725	5012	13687338	Autosome	0.000366178	0.0112897
tig00000009	12540347	12547407	6	-2.2522	7060	13687338	Autosome	0.000515805	0.0112897
tig00000018	2339343	2343349	3	-1.9136	4006	11503954	Autosome	0.000348228	0.0078573
tig00000018	2347726	2352164	2	-0.7597	4438	11503954	Autosome	0.00038578	0.0078573
tig00000018	2441192	2442193	2	-3.4503	1001	11503954	Autosome	8.70136e-05	0.0078573
tig00000018	2526993	2529065	3	-1.2212	2072	11503954	Autosome	0.000180112	0.0078573
tig00000018	2806636	2808647	3	1.1466	2011	11503954	Autosome	0.000174809	0.0078573
tig00000018	2954472	2956490	3	1.6507	2018	11503954	Autosome	0.000175418	0.0078573
tig00000018	3642242	3644269	3	2.868	2027	11503954	Autosome	0.0001762	0.0078573
tig00000018	6072441	6074518	3	3.8655	2077	11503954	Autosome	0.000180547	0.0078573
tig00000018	6075571	6079086	4	-2.2584	3515	11503954	Autosome	0.000305547	0.0078573
tig00000018	6211510	6238673	22	-0.8349	27163	11503954	Autosome	0.00236119	0.0078573
tig00000018	6667655	6671109	4	1.2286	3454	11503954	Autosome	0.000300245	0.0078573
tig00000018	7063059	7066088	4	-1.7293	3029	11503954	Autosome	0.000263301	0.0078573
tig00000018	7744550	7745555	2	-2.0214	1005	11503954	Autosome	8.73613e-05	0.0078573
tig00000018	9284238	9287189	3	-4.6036	2951	11503954	Autosome	0.00025652	0.0078573
tig00000018	10135969	10138971	4	-5.3709	3002	11503954	Autosome	0.000260954	0.0078573
tig00000018	10814837	10817538	3	5.3298	2701	11503954	Autosome	0.000234789	0.0078573
tig00000018	11228902	11252822	14	1.3509	23920	11503954	Autosome	0.00207929	0.0078573
tig00000020	926934	929979	4	-1.7413	3045	10988104	Autosome	0.000277118	0.0165772
tig00000020	1225003	1226519	2	1.7119	1516	10988104	Autosome	0.000137967	0.0165772
tig00000020	1775247	1778288	4	-2.3004	3041	10988104	Autosome	0.000276754	0.0165772
tig00000020	2967304	2968558	2	4.8461	1254	10988104	Autosome	0.000114123	0.0165772
tig00000020	4035737	4053634	17	-0.8986	17897	10988104	Autosome	0.00162876	0.0165772
tig00000020	4087628	4104105	16	5.5177	16477	10988104	Autosome	0.00149953	0.0165772
tig00000020	4105105	4113023	8	0.8621	7918	10988104	Autosome	0.000720597	0.0165772
tig00000020	4190784	4265073	22	-1.4786	74289	10988104	Autosome	0.00676086	0.0165772
tig00000020	4266282	4268904	3	-6.5518	2622	10988104	Autosome	0.000238622	0.0165772
tig00000020	4533572	4536639	3	1.8129	3067	10988104	Autosome	0.00027912	0.0165772
tig00000020	6648339	6650540	3	-4.9506	2201	10988104	Autosome	0.000200308	0.0165772
tig00000020	6691321	6694623	4	-5.1302	3302	10988104	Autosome	0.000300507	0.0165772
tig00000020	6792293	6794863	2	3.8451	2570	10988104	Autosome	0.000233889	0.0165772
tig00000020	7052452	7058757	7	-6.509	6305	10988104	Autosome	0.000573802	0.0165772
tig00000020	7404787	7405796	2	-4.8311	1009	10988104	Autosome	9.18266e-05	0.0165772
tig00000020	8912003	8914457	3	4.5843	2454	10988104	Autosome	0.000223332	0.0165772
tig00000020	9175763	9182503	7	-4.746	6740	10988104	Autosome	0.000613391	0.0165772
tig00000020	9289742	9292120	3	-2.4521	2378	10988104	Autosome	0.000216416	0.0165772
tig00000020	9381452	9390586	6	-1.9384	9134	10988104	Autosome	0.000831263	0.0165772
tig00000020	10959698	10974631	14	2.3745	14933	10988104	Autosome	0.00135902	0.0165772
tig00000023	54871	58627	4	5.2089	3756	11160407	Autosome	0.000336547	0.00951731
tig00000023	1230168	1235278	4	4.2028	5110	11160407	Autosome	0.000457869	0.00951731
tig00000023	1567713	1570780	3	1.3409	3067	11160407	Autosome	0.000274811	0.00951731
tig00000023	1972395	1978840	6	-1.234	6445	11160407	Autosome	0.000577488	0.00951731
tig00000023	2649152	2653478	5	-1.8621	4326	11160407	Autosome	0.00038762	0.00951731
tig00000023	3150759	3153859	4	4.0361	3100	11160407	Autosome	0.000277768	0.00951731
tig00000023	3366214	3368276	3	-1.9384	2062	11160407	Autosome	0.00018476	0.00951731
tig00000023	4702790	4708496	6	-4.4766	5706	11160407	Autosome	0.000511272	0.00951731
tig00000023	5154907	5156948	3	-1.2099	2041	11160407	Autosome	0.000182879	0.00951731
tig00000023	5198821	5199873	2	-3.2246	1052	11160407	Autosome	9.42618e-05	0.00951731
tig00000023	5202284	5213642	8	1.0212	11358	11160407	Autosome	0.0010177	0.00951731
tig00000023	5527887	5532138	2	-3.0081	4251	11160407	Autosome	0.0003809	0.00951731
tig00000023	5533915	5545569	9	-0.9297	11654	11160407	Autosome	0.00104423	0.00951731
tig00000023	5623505	5625590	3	-2.0949	2085	11160407	Autosome	0.000186821	0.00951731
tig00000023	6757646	6765423	7	-1.5161	7777	11160407	Autosome	0.000696838	0.00951731
tig00000023	9255957	9279319	14	-1.4022	23362	11160407	Autosome	0.00209329	0.00951731
tig00000023	9315819	9324884	9	4.6289	9065	11160407	Autosome	0.000812246	0.00951731
tig00000031	176699	182718	3	-2.7478	6019	10504470	Autosome	0.000572994	0.00715971
tig00000031	1727928	1750811	15	-1.1333	22883	10504470	Autosome	0.00217841	0.00715971
tig00000031	4322277	4327516	5	2.114	5239	10504470	Autosome	0.00049874	0.00715971
tig00000031	5203622	5205342	2	-1.9308	1720	10504470	Autosome	0.00016374	0.00715971
tig00000031	5448430	5449749	2	-3.9615	1319	10504470	Autosome	0.000125566	0.00715971
tig00000031	5926844	5931174	4	-2.8636	4330	10504470	Autosome	0.000412205	0.00715971
tig00000031	5944478	5961657	13	-3.0206	17179	10504470	Autosome	0.0016354	0.00715971
tig00000031	5995547	5998570	4	-3.4219	3023	10504470	Autosome	0.000287782	0.00715971
tig00000031	9961907	9971307	9	-3.1374	9400	10504470	Autosome	0.000894857	0.00715971
tig00000031	10342512	10346609	5	-1.2287	4097	10504470	Autosome	0.000390024	0.00715971
tig00000039	486433	487443	2	1.781	1010	9459992	Autosome	0.000106765	0.00125138
tig00000039	713800	719444	5	-3.4554	5644	9459992	Autosome	0.000596618	0.00125138
tig00000039	7881007	7884052	4	-5.6538	3045	9459992	Autosome	0.000321882	0.00125138
tig00000039	8295280	8297419	3	1.9261	2139	9459992	Autosome	0.00022611	0.00125138
tig00000045	141080	151260	9	-0.787	10180	8582355	Autosome	0.00118615	0.0196351
tig00000045	339209	378674	29	0.832	39465	8582355	Autosome	0.00459839	0.0196351
tig00000045	482044	497456	14	1.5411	15412	8582355	Autosome	0.00179578	0.0196351
tig00000045	727853	740443	11	-0.9712	12590	8582355	Autosome	0.00146696	0.0196351
tig00000045	745184	753084	6	1.5069	7900	8582355	Autosome	0.000920493	0.0196351
tig00000045	839414	840982	2	-5.1099	1568	8582355	Autosome	0.0001827	0.0196351
tig00000045	1338970	1344374	6	2.5002	5404	8582355	Autosome	0.000629664	0.0196351
tig00000045	5626614	5629803	4	5.5938	3189	8582355	Autosome	0.000371576	0.0196351
tig00000045	5630805	5634847	4	1.1293	4042	8582355	Autosome	0.000470966	0.0196351
tig00000045	5674435	5676906	3	2.56	2471	8582355	Autosome	0.000287916	0.0196351
tig00000045	6461708	6462981	2	-2.6798	1273	8582355	Autosome	0.000148328	0.0196351
tig00000045	7490743	7492006	2	2.9361	1263	8582355	Autosome	0.000147162	0.0196351
tig00000045	8138867	8159862	14	-1.0567	20995	8582355	Autosome	0.0024463	0.0196351
tig00000045	8181916	8186174	5	-7.6751	4258	8582355	Autosome	0.000496134	0.0196351
tig00000045	8187176	8189507	3	-1.6827	2331	8582355	Autosome	0.000271604	0.0196351
tig00000045	8406665	8426829	10	-1.5162	20164	8582355	Autosome	0.00234947	0.0196351
tig00000045	8565411	8581421	8	-1.9168	16010	8582355	Autosome	0.00186546	0.0196351
tig00000046	52254	57495	4	1.8343	5241	7956551	Autosome	0.000658702	0.00982825
tig00000046	396975	398979	2	2.6112	2004	7956551	Autosome	0.000251868	0.00982825
tig00000046	558566	566040	6	-1.2474	7474	7956551	Autosome	0.000939352	0.00982825
tig00000046	976839	986843	8	0.9096	10004	7956551	Autosome	0.00125733	0.00982825
tig00000046	1272217	1287256	15	-5.79	15039	7956551	Autosome	0.00189014	0.00982825
tig00000046	1660272	1669237	5	-1.2442	8965	7956551	Autosome	0.00112674	0.00982825
tig00000046	2726868	2729168	3	2.5337	2300	7956551	Autosome	0.00028907	0.00982825
tig00000046	2876063	2879068	4	-1.1536	3005	7956551	Autosome	0.000377676	0.00982825
tig00000046	2889268	2895908	7	-0.9419	6640	7956551	Autosome	0.000834532	0.00982825
tig00000046	3577290	3579311	3	-3.2969	2021	7956551	Autosome	0.000254005	0.00982825
tig00000046	4369608	4371608	3	5.0111	2000	7956551	Autosome	0.000251365	0.00982825
tig00000046	4843095	4847362	5	3.1254	4267	7956551	Autosome	0.000536288	0.00982825
tig00000046	5173541	5179740	7	0.9919	6199	7956551	Autosome	0.000779106	0.00982825
tig00000046	5816577	5817613	2	-1.4263	1036	7956551	Autosome	0.000130207	0.00982825
tig00000046	5879307	5881311	3	1.4141	2004	7956551	Autosome	0.000251868	0.00982825
tig00000048	67225	70226	4	-3.3175	3001	7894613	Autosome	0.000380133	0.00572264
tig00000048	194165	199769	6	2.4134	5604	7894613	Autosome	0.000709851	0.00572264
tig00000048	286025	289470	3	1.2563	3445	7894613	Autosome	0.000436374	0.00572264
tig00000048	558923	564905	6	-1.4291	5982	7894613	Autosome	0.000757732	0.00572264
tig00000048	566032	570330	5	2.4043	4298	7894613	Autosome	0.000544422	0.00572264
tig00000048	1412495	1422579	10	1.5019	10084	7894613	Autosome	0.00127733	0.00572264
tig00000048	1985063	1988064	4	-5.1444	3001	7894613	Autosome	0.000380133	0.00572264
tig00000048	1989064	1996322	6	-1.555	7258	7894613	Autosome	0.000919361	0.00572264
tig00000048	4089148	4090284	2	3.4816	1136	7894613	Autosome	0.000143896	0.00572264
tig00000048	6836556	6837925	2	2.173	1369	7894613	Autosome	0.000173409	0.00572264
tig00000052	24276	41708	13	-0.8435	17432	7224864	Autosome	0.00241278	0.0131598
tig00000052	79015	84804	4	-0.8469	5789	7224864	Autosome	0.000801261	0.0131598
tig00000052	114951	117980	4	-2.6826	3029	7224864	Autosome	0.000419247	0.0131598
tig00000052	294140	296151	3	2.1329	2011	7224864	Autosome	0.000278344	0.0131598
tig00000052	451929	464947	6	-4.2931	13018	7224864	Autosome	0.00180183	0.0131598
tig00000052	1261026	1272585	12	0.7808	11559	7224864	Autosome	0.00159989	0.0131598
tig00000052	1281372	1282412	2	-1.9929	1040	7224864	Autosome	0.000143947	0.0131598
tig00000052	1305352	1308353	4	6.5102	3001	7224864	Autosome	0.000415371	0.0131598
tig00000052	2268918	2275415	6	-1.6351	6497	7224864	Autosome	0.000899256	0.0131598
tig00000052	2317566	2318566	2	5.244	1000	7224864	Autosome	0.000138411	0.0131598
tig00000052	3143934	3147671	4	1.0061	3737	7224864	Autosome	0.000517242	0.0131598
tig00000052	3148676	3150692	3	7.903	2016	7224864	Autosome	0.000279036	0.0131598
tig00000052	3208626	3210629	3	4.339	2003	7224864	Autosome	0.000277237	0.0131598
tig00000052	3990370	3991378	2	-3.3462	1008	7224864	Autosome	0.000139518	0.0131598
tig00000052	4742074	4745578	4	-1.4047	3504	7224864	Autosome	0.000484992	0.0131598
tig00000052	5413947	5421250	7	-0.9423	7303	7224864	Autosome	0.00101081	0.0131598
tig00000052	6161310	6162339	2	2.0109	1029	7224864	Autosome	0.000142425	0.0131598
tig00000052	6401680	6402728	2	2.5314	1048	7224864	Autosome	0.000145055	0.0131598
tig00000052	6778189	6779558	2	-1.9391	1369	7224864	Autosome	0.000189485	0.0131598
tig00000052	6834294	6837734	4	0.9	3440	7224864	Autosome	0.000476134	0.0131598
tig00000052	6934906	6939151	5	2.1981	4245	7224864	Autosome	0.000587554	0.0131598
tig00000056	1398233	1403060	4	1.6053	4827	7019767	Autosome	0.00068763	0.00451297
tig00000056	1625439	1626569	2	-3.6482	1130	7019767	Autosome	0.000160974	0.00451297
tig00000056	1893688	1895731	3	-4.4048	2043	7019767	Autosome	0.000291035	0.00451297
tig00000056	1984901	1993345	7	-4.5498	8444	7019767	Autosome	0.00120289	0.00451297
tig00000056	3182660	3184988	3	-4.0709	2328	7019767	Autosome	0.000331635	0.00451297
tig00000056	5080775	5085314	4	-7.1547	4539	7019767	Autosome	0.000646603	0.00451297
tig00000056	5207631	5216000	9	3.4772	8369	7019767	Autosome	0.0011922	0.00451297
tig00000060	611203	618374	7	3.9846	7171	1351520	Autosome	0.00530588	0.033338
tig00000060	1046522	1061669	12	2.6067	15147	1351520	Autosome	0.0112074	0.033338
tig00000060	1062778	1077060	8	-0.8353	14282	1351520	Autosome	0.0105674	0.033338
tig00000060	1336854	1345311	5	-1.3521	8457	1351520	Autosome	0.0062574	0.033338
tig00000062	482396	488605	7	-1.3734	6209	6032390	Autosome	0.00102928	0.0515617
tig00000062	521070	524581	2	-3.537	3511	6032390	Autosome	0.000582025	0.0515617
tig00000062	582723	726070	48	0.9757	143347	6032390	Autosome	0.0237629	0.0515617
tig00000062	727765	738434	9	-1.2647	10669	6032390	Autosome	0.00176862	0.0515617
tig00000062	739500	843882	52	0.8667	104382	6032390	Autosome	0.0173036	0.0515617
tig00000062	2990691	3003996	12	2.6871	13305	6032390	Autosome	0.00220559	0.0515617
tig00000062	3056345	3063299	4	2.1642	6954	6032390	Autosome	0.00115278	0.0515617
tig00000062	3169003	3171004	3	-8.0149	2001	6032390	Autosome	0.000331709	0.0515617
tig00000062	5347129	5351347	4	3.4994	4218	6032390	Autosome	0.000699225	0.0515617
tig00000062	5491039	5501099	8	0.8149	10060	6032390	Autosome	0.00166766	0.0515617
tig00000062	5574276	5578390	4	1.8125	4114	6032390	Autosome	0.000681985	0.0515617
tig00000062	5979558	5981828	3	-7.9168	2270	6032390	Autosome	0.000376302	0.0515617
tig00000065	651158	654179	4	3.8921	3021	5794789	Autosome	0.00052133	0.00632344
tig00000065	1441364	1444679	3	0.806	3315	5794789	Autosome	0.000572066	0.00632344
tig00000065	1600969	1601975	2	2.1697	1006	5794789	Autosome	0.000173604	0.00632344
tig00000065	2924889	2925891	2	-3.6396	1002	5794789	Autosome	0.000172914	0.00632344
tig00000065	2946497	2948738	3	-3.5087	2241	5794789	Autosome	0.000386727	0.00632344
tig00000065	3861355	3864357	4	-4.3435	3002	5794789	Autosome	0.000518052	0.00632344
tig00000065	4984842	4994329	10	7.1236	9487	5794789	Autosome	0.00163716	0.00632344
tig00000065	5169429	5174181	5	2.3346	4752	5794789	Autosome	0.000820047	0.00632344
tig00000065	5254747	5263564	9	6.9947	8817	5794789	Autosome	0.00152154	0.00632344
tig00000071	2884396	2888742	5	2.2737	4346	5473061	Autosome	0.000794071	0.00390293
tig00000071	2957540	2958783	2	-1.512	1243	5473061	Autosome	0.000227112	0.00390293
tig00000071	3851628	3854744	3	-2.4103	3116	5473061	Autosome	0.000569334	0.00390293
tig00000071	4320060	4323371	4	5.6785	3311	5473061	Autosome	0.000604963	0.00390293
tig00000071	4746250	4747251	2	3.9705	1001	5473061	Autosome	0.000182896	0.00390293
tig00000071	5417449	5425793	9	-1.3385	8344	5473061	Autosome	0.00152456	0.00390293
Y_tig00000080	514380	527781	9	0.7906	13401	4856065	Y-like	0.00275964	0.0474491
Y_tig00000080	629310	639075	10	-1.2998	9765	4856065	Y-like	0.00201089	0.0474491
Y_tig00000080	902858	906978	5	6.2428	4120	4856065	Y-like	0.000848424	0.0474491
Y_tig00000080	907984	965196	32	1.209	57212	4856065	Y-like	0.0117816	0.0474491
Y_tig00000080	966214	970480	5	5.0306	4266	4856065	Y-like	0.000878489	0.0474491
Y_tig00000080	972211	978389	4	-5.0802	6178	4856065	Y-like	0.00127222	0.0474491
Y_tig00000080	1216812	1228793	8	-2.4984	11981	4856065	Y-like	0.00246722	0.0474491
Y_tig00000080	1287548	1297054	6	-2.0325	9506	4856065	Y-like	0.00195755	0.0474491
Y_tig00000080	2195260	2200579	5	6.3115	5319	4856065	Y-like	0.00109533	0.0474491
Y_tig00000080	2870376	2872446	3	3.6395	2070	4856065	Y-like	0.000426271	0.0474491
Y_tig00000080	3194043	3207402	13	-3.5834	13359	4856065	Y-like	0.00275099	0.0474491
Y_tig00000080	3310395	3329357	16	-6.3458	18962	4856065	Y-like	0.00390481	0.0474491
Y_tig00000080	3520845	3529361	3	1.4179	8516	4856065	Y-like	0.00175368	0.0474491
Y_tig00000080	3957330	3992115	24	3.6173	34785	4856065	Y-like	0.00716321	0.0474491
Y_tig00000080	4066649	4070644	4	2.4053	3995	4856065	Y-like	0.000822683	0.0474491
Y_tig00000080	4401186	4415718	8	-1.1065	14532	4856065	Y-like	0.00299255	0.0474491
Y_tig00000080	4665366	4668651	4	0.7517	3285	4856065	Y-like	0.000676474	0.0474491
Y_tig00000080	4811389	4820553	7	1.4419	9164	4856065	Y-like	0.00188712	0.0474491
tig00000084	946734	960740	12	-3.3855	14006	4395627	Autosome	0.00318635	0.00764601
tig00000084	961821	967121	6	-1.3378	5300	4395627	Autosome	0.00120574	0.00764601
tig00000084	1701340	1705285	3	-4.8599	3945	4395627	Autosome	0.000897483	0.00764601
tig00000084	2139248	2140403	2	-7.0516	1155	4395627	Autosome	0.000262761	0.00764601
tig00000084	2691237	2695354	4	1.5051	4117	4395627	Autosome	0.000936613	0.00764601
tig00000084	3776982	3779899	3	5.2038	2917	4395627	Autosome	0.000663614	0.00764601
tig00000084	3863759	3864759	2	-6.6302	1000	4395627	Autosome	0.000227499	0.00764601
tig00000084	3973987	3975156	2	-2.9615	1169	4395627	Autosome	0.000265946	0.00764601
tig00000091	247852	250283	3	2.407	2431	4665973	Autosome	0.000521006	0.0129478
tig00000091	430212	431212	2	-5.1097	1000	4665973	Autosome	0.000214318	0.0129478
tig00000091	710084	712460	3	4.7969	2376	4665973	Autosome	0.000509219	0.0129478
tig00000091	1034141	1038743	3	1.7036	4602	4665973	Autosome	0.000986289	0.0129478
tig00000091	1386378	1391593	5	-2.9973	5215	4665973	Autosome	0.00111767	0.0129478
tig00000091	1738485	1739790	2	-12.0872	1305	4665973	Autosome	0.000279684	0.0129478
tig00000091	1925654	1931023	6	5.6685	5369	4665973	Autosome	0.00115067	0.0129478
tig00000091	2289266	2290285	2	-6.0695	1019	4665973	Autosome	0.00021839	0.0129478
tig00000091	4249642	4276544	22	0.9931	26902	4665973	Autosome	0.00576557	0.0129478
tig00000091	4434926	4445121	8	-1.3348	10195	4665973	Autosome	0.00218497	0.0129478
tig00000094	1466152	1471630	5	3.7288	5478	4241956	Autosome	0.00129139	0.00242459
tig00000094	2442189	2446996	3	-2.7625	4807	4241956	Autosome	0.0011332	0.00242459
tig00000100	178390	184498	3	2.4272	6108	3861678	Autosome	0.0015817	0.0629214
tig00000100	430019	432108	2	-7.6113	2089	3861678	Autosome	0.000540957	0.0629214
tig00000100	547685	550721	4	-1.3313	3036	3861678	Autosome	0.000786187	0.0629214
tig00000100	639776	641038	2	-3.3458	1262	3861678	Autosome	0.000326801	0.0629214
tig00000100	1027236	1035140	7	2.2539	7904	3861678	Autosome	0.00204678	0.0629214
tig00000100	1853422	1857967	4	1.35	4545	3861678	Autosome	0.00117695	0.0629214
tig00000100	1916458	1918621	3	-1.2944	2163	3861678	Autosome	0.000560119	0.0629214
tig00000100	1998897	2000393	2	-3.6674	1496	3861678	Autosome	0.000387396	0.0629214
tig00000100	2932184	2936036	4	2.1696	3852	3861678	Autosome	0.000997494	0.0629214
tig00000100	3018778	3189037	93	-3.4331	170259	3861678	Autosome	0.0440894	0.0629214
tig00000100	3200706	3237133	15	-1.8292	36427	3861678	Autosome	0.00943295	0.0629214
tig00000100	3383127	3386968	4	2.0317	3841	3861678	Autosome	0.000994645	0.0629214
tig00000106	2998749	3001096	3	-5.0754	2347	3667392	Autosome	0.000639964	0.00121312
tig00000106	3589178	3591280	3	-4.0407	2102	3667392	Autosome	0.000573159	0.00121312
tig00000110	1823436	1825939	3	3.7576	2503	3636126	Autosome	0.00068837	0.0102741
tig00000110	2666418	2670381	4	-2.5009	3963	3636126	Autosome	0.0010899	0.0102741
tig00000110	2697796	2700797	4	-4.0046	3001	3636126	Autosome	0.000825329	0.0102741
tig00000110	2752848	2756895	4	4.2669	4047	3636126	Autosome	0.001113	0.0102741
tig00000110	2817960	2828810	11	0.9807	10850	3636126	Autosome	0.00298395	0.0102741
tig00000110	3093702	3103959	8	3.9917	10257	3636126	Autosome	0.00282086	0.0102741
tig00000110	3252572	3255309	3	4.9266	2737	3636126	Autosome	0.000752724	0.0102741
tig00000111	501102	505220	5	-3.8782	4118	3809455	Autosome	0.00108099	0.0478685
tig00000111	506220	519685	11	-1.3395	13465	3809455	Autosome	0.00353463	0.0478685
tig00000111	637529	644283	7	-2.7075	6754	3809455	Autosome	0.00177296	0.0478685
tig00000111	645284	668922	15	-6.3931	23638	3809455	Autosome	0.00620509	0.0478685
tig00000111	749918	767846	10	-3.3782	17928	3809455	Autosome	0.00470619	0.0478685
tig00000111	808895	817758	8	-4.7088	8863	3809455	Autosome	0.00232658	0.0478685
tig00000111	898998	906621	6	-1.0636	7623	3809455	Autosome	0.00200107	0.0478685
tig00000111	908044	914901	6	-3.3191	6857	3809455	Autosome	0.0018	0.0478685
tig00000111	1369200	1407689	18	0.8765	38489	3809455	Autosome	0.0101035	0.0478685
tig00000111	1765237	1766324	2	2.3762	1087	3809455	Autosome	0.000285343	0.0478685
tig00000111	1899717	1915379	10	-2.4498	15662	3809455	Autosome	0.00411135	0.0478685
tig00000111	2142300	2147088	4	-6.903	4788	3809455	Autosome	0.00125687	0.0478685
tig00000111	3178167	3181388	4	7.9232	3221	3809455	Autosome	0.000845528	0.0478685
tig00000111	3182931	3197852	7	1.5352	14921	3809455	Autosome	0.00391683	0.0478685
tig00000111	3290390	3300960	6	-1.0965	10570	3809455	Autosome	0.00277468	0.0478685
tig00000111	3456659	3458001	2	2.1325	1342	3809455	Autosome	0.000352281	0.0478685
tig00000111	3735654	3738681	2	-3.784	3027	3809455	Autosome	0.000794602	0.0478685
tig00000113	0	18523	17	1.2395	18523	3024302	Autosome	0.00612472	0.00897893
tig00000113	682151	685306	4	6.3652	3155	3024302	Autosome	0.00104322	0.00897893
tig00000113	976861	978660	2	5.1723	1799	3024302	Autosome	0.000594848	0.00897893
tig00000113	1291845	1295523	3	-4.2016	3678	3024302	Autosome	0.00121615	0.00897893
Y_tig00000118	119655	124746	6	-7.3301	5091	3078232	Y-like	0.00165387	0.00965424
Y_tig00000118	370865	372895	3	9.0489	2030	3078232	Y-like	0.000659469	0.00965424
Y_tig00000118	1531363	1537251	5	-5.9511	5888	3078232	Y-like	0.00191279	0.00965424
Y_tig00000118	1629743	1634219	4	2.872	4476	3078232	Y-like	0.00145408	0.00965424
Y_tig00000118	1813265	1818214	4	-2.6488	4949	3078232	Y-like	0.00160774	0.00965424
Y_tig00000118	2047567	2048866	2	-3.3571	1299	3078232	Y-like	0.000421995	0.00965424
Y_tig00000118	2619068	2625053	6	1.5066	5985	3078232	Y-like	0.0019443	0.00965424
tig00000122	1850714	1851714	2	-6.4493	1000	3139860	Autosome	0.000318486	0.00832967
tig00000122	2113831	2129724	10	-1.8411	15893	3139860	Autosome	0.00506169	0.00832967
tig00000122	2218138	2223372	5	1.1446	5234	3139860	Autosome	0.00166695	0.00832967
tig00000122	2634835	2638862	5	4.1035	4027	3139860	Autosome	0.00128254	0.00832967
tig00000125	277839	294829	12	-0.7462	16990	3022401	Autosome	0.00562136	0.0220236
tig00000125	327522	330355	3	-1.402	2833	3022401	Autosome	0.000937334	0.0220236
tig00000125	376240	379245	4	4.5658	3005	3022401	Autosome	0.000994243	0.0220236
tig00000125	2170915	2203269	16	-0.9127	32354	3022401	Autosome	0.0107047	0.0220236
tig00000125	2204291	2207369	4	-2.4318	3078	3022401	Autosome	0.0010184	0.0220236
tig00000125	2208455	2213564	6	-1.0995	5109	3022401	Autosome	0.00169038	0.0220236
tig00000125	2414184	2417379	4	-1.1263	3195	3022401	Autosome	0.00105711	0.0220236
tig00000127	1287291	1291635	2	-4.9211	4344	3072789	Autosome	0.0014137	0.00704767
tig00000127	2756586	2772895	10	-1.5815	16309	3072789	Autosome	0.00530756	0.00704767
tig00000127	3024174	3025177	2	-4.4236	1003	3072789	Autosome	0.000326414	0.00704767
tig00000135	36256	38258	3	-6.8518	2002	551970	Autosome	0.00362701	0.0144482
tig00000135	287626	289768	3	-3.8235	2142	551970	Autosome	0.00388065	0.0144482
tig00000135	406119	409950	3	1.7336	3831	551970	Autosome	0.00694059	0.0144482
tig00000138	175856	179080	2	-3.8674	3224	2982135	Autosome	0.0010811	0.00317189
tig00000138	421497	427732	4	-2.0663	6235	2982135	Autosome	0.00209078	0.00317189
tig00000139	368753	372811	3	4.6351	4058	2906544	Autosome	0.00139616	0.00658583
tig00000139	1575346	1576353	2	10.3224	1007	2906544	Autosome	0.00034646	0.00658583
tig00000139	1925037	1928790	4	-2.9773	3753	2906544	Autosome	0.00129122	0.00658583
tig00000139	2175650	2177677	3	-5.6076	2027	2906544	Autosome	0.000697392	0.00658583
tig00000139	2488530	2494442	5	1.3063	5912	2906544	Autosome	0.00203403	0.00658583
tig00000139	2765395	2767780	3	2.9208	2385	2906544	Autosome	0.000820562	0.00658583
tig00000142	33216	39817	4	-2.5281	6601	2669922	Autosome	0.00247236	0.00324579
tig00000142	1287366	1289431	3	-7.4356	2065	2669922	Autosome	0.000773431	0.00324579
tig00000148	516468	524743	7	1.6466	8275	2804006	Autosome	0.00295113	0.00789014
tig00000148	1060664	1062700	3	1.0096	2036	2804006	Autosome	0.000726104	0.00789014
tig00000148	1183740	1185724	2	-1.5879	1984	2804006	Autosome	0.000707559	0.00789014
tig00000148	1723485	1724485	2	1.4046	1000	2804006	Autosome	0.000356633	0.00789014
tig00000148	2251213	2255225	5	1.2615	4012	2804006	Autosome	0.00143081	0.00789014
tig00000148	2371303	2373969	3	7.6611	2666	2804006	Autosome	0.000950783	0.00789014
tig00000148	2459141	2461292	2	-2.0222	2151	2804006	Autosome	0.000767117	0.00789014
tig00000150	863987	866801	3	-2.7335	2814	2606905	Autosome	0.00107944	0.0120729
tig00000150	983906	985323	2	-3.6733	1417	2606905	Autosome	0.000543556	0.0120729
tig00000150	1179311	1181832	3	-6.2091	2521	2606905	Autosome	0.000967047	0.0120729
tig00000150	2471426	2487549	11	-1.1577	16123	2606905	Autosome	0.00618473	0.0120729
tig00000150	2562899	2571497	6	0.8793	8598	2606905	Autosome	0.00329816	0.0120729
tig00000151	155292	165172	7	-1.4345	9880	2719602	Autosome	0.00363288	0.00524231
tig00000151	2550980	2555357	4	2.1256	4377	2719602	Autosome	0.00160943	0.00524231
tig00000155	112116	115372	4	2.2735	3256	1411060	Autosome	0.00230749	0.00230749
tig00000156	543695	556241	6	2.4316	12546	2803990	Autosome	0.00447434	0.00447434
tig00000159	856273	857431	2	-4.263	1158	2623610	Autosome	0.000441377	0.0306761
tig00000159	1051205	1054218	3	1.0924	3013	2623610	Autosome	0.00114842	0.0306761
tig00000159	1160362	1168851	7	0.8688	8489	2623610	Autosome	0.00323562	0.0306761
tig00000159	1242078	1251075	7	-0.8247	8997	2623610	Autosome	0.00342924	0.0306761
tig00000159	1336033	1353831	13	-1.4041	17798	2623610	Autosome	0.00678378	0.0306761
tig00000159	1511219	1520052	7	-1.592	8833	2623610	Autosome	0.00336674	0.0306761
tig00000159	1545785	1548063	3	-2.099	2278	2623610	Autosome	0.000868269	0.0306761
tig00000159	1716498	1719805	4	2.3321	3307	2623610	Autosome	0.00126048	0.0306761
tig00000159	2083930	2094357	10	-0.7845	10427	2623610	Autosome	0.00397429	0.0306761
tig00000159	2095410	2106345	10	4.0771	10935	2623610	Autosome	0.00416792	0.0306761
tig00000159	2617725	2622972	4	1.5421	5247	2623610	Autosome	0.00199992	0.0306761
tig00000162	607384	609409	3	-3.2298	2025	2381676	Autosome	0.000850242	0.0172143
tig00000162	629355	632542	4	-2.668	3187	2381676	Autosome	0.00133813	0.0172143
tig00000162	1143646	1144650	2	-2.0909	1004	2381676	Autosome	0.000421552	0.0172143
tig00000162	1174220	1179131	5	-5.4301	4911	2381676	Autosome	0.00206199	0.0172143
tig00000162	1238732	1243027	4	-1.4191	4295	2381676	Autosome	0.00180335	0.0172143
tig00000162	1735246	1736662	2	-4.3556	1416	2381676	Autosome	0.000594539	0.0172143
tig00000162	2044481	2059731	15	-0.9514	15250	2381676	Autosome	0.00640305	0.0172143
tig00000162	2075979	2084890	8	-0.9703	8911	2381676	Autosome	0.00374148	0.0172143
tig00000164	311147	313539	3	-5.5082	2392	2965609	Autosome	0.00080658	0.00080658
tig00000167	0	11978	12	0.9609	11978	2504405	Autosome	0.00478277	0.0308325
tig00000167	13069	16139	4	7.135	3070	2504405	Autosome	0.00122584	0.0308325
tig00000167	385531	400768	10	1.6141	15237	2504405	Autosome	0.00608408	0.0308325
tig00000167	510167	513709	4	1.3745	3542	2504405	Autosome	0.00141431	0.0308325
tig00000167	910815	914160	4	-4.3613	3345	2504405	Autosome	0.00133565	0.0308325
tig00000167	1070941	1073306	3	3.23	2365	2504405	Autosome	0.000944336	0.0308325
tig00000167	1385480	1388701	4	-0.9361	3221	2504405	Autosome	0.00128613	0.0308325
tig00000167	1761041	1765391	2	2.696	4350	2504405	Autosome	0.00173694	0.0308325
tig00000167	2025746	2034464	4	-1.0367	8718	2504405	Autosome	0.00348107	0.0308325
tig00000167	2250495	2258384	6	-1.1626	7889	2504405	Autosome	0.00315005	0.0308325
tig00000167	2407954	2412077	3	-1.2955	4123	2504405	Autosome	0.0016463	0.0308325
tig00000167	2448722	2458101	5	0.9957	9379	2504405	Autosome	0.003745	0.0308325
tig00000171	1891934	1902117	10	-2.9028	10183	2436431	Autosome	0.00417947	0.0116909
tig00000171	2208120	2210124	3	1.0686	2004	2436431	Autosome	0.000822515	0.0116909
tig00000171	2391935	2399715	7	-1.0221	7780	2436431	Autosome	0.0031932	0.0116909
tig00000171	2426842	2435359	6	-0.8145	8517	2436431	Autosome	0.00349569	0.0116909
tig00000174	127442	132381	3	-2.5543	4939	2581957	Autosome	0.00191289	0.0103999
tig00000174	204202	210443	7	-0.9927	6241	2581957	Autosome	0.00241716	0.0103999
tig00000174	211449	220577	10	8.5911	9128	2581957	Autosome	0.0035353	0.0103999
tig00000174	1610292	1614781	5	-6.1169	4489	2581957	Autosome	0.0017386	0.0103999
tig00000174	2116953	2119008	3	4.7827	2055	2581957	Autosome	0.000795908	0.0103999
tig00000177	164496	166500	3	-5.1699	2004	2415637	Autosome	0.000829595	0.014847
tig00000177	1771201	1790700	9	-0.9586	19499	2415637	Autosome	0.00807199	0.014847
tig00000177	1793754	1802037	6	-2.806	8283	2415637	Autosome	0.00342891	0.014847
tig00000177	1836364	1839901	4	1.7383	3537	2415637	Autosome	0.00146421	0.014847
tig00000177	2215896	2218438	2	-5.4282	2542	2415637	Autosome	0.00105231	0.014847
tig00000180	338699	340139	2	3.2474	1440	2661645	Autosome	0.000541019	0.0215641
tig00000180	1033649	1037886	5	-2.9336	4237	2661645	Autosome	0.00159187	0.0215641
tig00000180	1039350	1057658	12	-0.8714	18308	2661645	Autosome	0.00687845	0.0215641
tig00000180	1338786	1339845	2	-6.7944	1059	2661645	Autosome	0.000397874	0.0215641
tig00000180	1695480	1699829	4	-7.3103	4349	2661645	Autosome	0.00163395	0.0215641
tig00000180	2076272	2104275	12	-1.8249	28003	2661645	Autosome	0.0105209	0.0215641
tig00000182	1364297	1367553	4	-6.0186	3256	2464709	Autosome	0.00132105	0.00132105
tig00000184	105659	107665	3	-0.9967	2006	2402460	Autosome	0.000834977	0.063467
tig00000184	162845	164845	3	-7.0322	2000	2402460	Autosome	0.00083248	0.063467
tig00000184	931323	1060222	68	1.3049	128899	2402460	Autosome	0.0536529	0.063467
tig00000184	1131736	1134815	3	3.5079	3079	2402460	Autosome	0.0012816	0.063467
tig00000184	1620200	1623259	4	5.5754	3059	2402460	Autosome	0.00127328	0.063467
tig00000184	1782964	1786272	4	7.5146	3308	2402460	Autosome	0.00137692	0.063467
tig00000184	2162582	2171706	9	-1.9498	9124	2402460	Autosome	0.00379777	0.063467
tig00000184	2317180	2318182	2	-8.4338	1002	2402460	Autosome	0.000417073	0.063467
tig00000187	674569	681595	6	-4.4316	7026	2219623	Autosome	0.0031654	0.106372
tig00000187	1317125	1377125	44	0.9732	60000	2219623	Autosome	0.0270316	0.106372
tig00000187	1378327	1427709	35	3.9603	49382	2219623	Autosome	0.0222479	0.106372
tig00000187	1455338	1459451	3	-1.5161	4113	2219623	Autosome	0.00185302	0.106372
tig00000187	1469227	1473230	5	-0.816	4003	2219623	Autosome	0.00180346	0.106372
tig00000187	1487026	1491286	3	-4.186	4260	2219623	Autosome	0.00191924	0.106372
tig00000187	1492737	1564109	40	-0.8591	71372	2219623	Autosome	0.032155	0.106372
tig00000187	1565381	1567756	3	2.661	2375	2219623	Autosome	0.00107	0.106372
tig00000187	1573255	1601544	24	-1.0915	28289	2219623	Autosome	0.012745	0.106372
tig00000187	1729442	1733545	4	3.3845	4103	2219623	Autosome	0.00184851	0.106372
tig00000187	2050154	2051337	2	-8.7912	1183	2219623	Autosome	0.000532973	0.106372
tig00000193	75878	77695	2	-1.3961	1817	2410012	Autosome	0.000753938	0.00316181
tig00000193	680852	686655	5	-0.8883	5803	2410012	Autosome	0.00240787	0.00316181
tig00000196	163487	276610	70	0.8938	113123	1998842	Autosome	0.0565943	0.102821
tig00000196	893551	944071	32	-1.3885	50520	1998842	Autosome	0.0252746	0.102821
tig00000196	1304778	1307795	4	-2.9325	3017	1998842	Autosome	0.00150937	0.102821
tig00000196	1461099	1463965	3	3.9271	2866	1998842	Autosome	0.00143383	0.102821
tig00000196	1465016	1474853	9	0.9564	9837	1998842	Autosome	0.00492135	0.102821
tig00000196	1483969	1498787	15	-0.7844	14818	1998842	Autosome	0.00741329	0.102821
tig00000196	1506311	1509594	4	-5.0025	3283	1998842	Autosome	0.00164245	0.102821
tig00000196	1772160	1780218	7	1.3249	8058	1998842	Autosome	0.00403133	0.102821
tig00000197	0	8561	6	-3.7369	8561	2164922	Autosome	0.00395441	0.0115976
tig00000197	199143	201146	3	4.2678	2003	2164922	Autosome	0.000925207	0.0115976
tig00000197	539923	544218	4	-3.5306	4295	2164922	Autosome	0.00198391	0.0115976
tig00000197	617749	627998	10	-3.9371	10249	2164922	Autosome	0.00473412	0.0115976
tig00000201	14890	20831	6	-5.644	5941	2202744	Autosome	0.00269709	0.00406992
tig00000201	1347485	1350509	4	-8.1808	3024	2202744	Autosome	0.00137283	0.00406992
tig00000204	1983272	1985850	3	2.9656	2578	2226243	Autosome	0.001158	0.00372286
tig00000204	2146627	2152337	5	-1.4731	5710	2226243	Autosome	0.00256486	0.00372286
tig00000210	1081640	1083653	3	-6.2125	2013	2102549	Autosome	0.000957409	0.00349671
tig00000210	2093528	2098867	3	6.6457	5339	2102549	Autosome	0.0025393	0.00349671
tig00000215	432951	438604	6	2.7966	5653	2006682	Autosome	0.00281709	0.00281709
tig00000218	63567	112535	35	-1.9092	48968	2065968	Autosome	0.0237022	0.0330668
tig00000218	250774	255065	5	-5.6255	4291	2065968	Autosome	0.00207699	0.0330668
tig00000218	352636	356191	4	-4.879	3555	2065968	Autosome	0.00172074	0.0330668
tig00000218	768434	774717	7	1.5851	6283	2065968	Autosome	0.00304119	0.0330668
tig00000218	1143708	1144716	2	1.5869	1008	2065968	Autosome	0.000487907	0.0330668
tig00000218	1543617	1547827	5	-6.4375	4210	2065968	Autosome	0.00203779	0.0330668
tig00000219	275237	285360	11	1.7286	10123	1890854	Autosome	0.00535367	0.0337451
tig00000219	632985	645360	13	0.838	12375	1890854	Autosome	0.00654466	0.0337451
tig00000219	701739	706443	4	-2.0881	4704	1890854	Autosome	0.00248776	0.0337451
tig00000219	707679	709315	2	-6.1662	1636	1890854	Autosome	0.000865218	0.0337451
tig00000219	1005821	1010243	5	-4.3772	4422	1890854	Autosome	0.00233863	0.0337451
tig00000219	1231445	1234279	3	-4.0644	2834	1890854	Autosome	0.00149879	0.0337451
tig00000219	1401057	1416904	12	3.7532	15847	1890854	Autosome	0.00838087	0.0337451
tig00000219	1817937	1829803	10	-1.3243	11866	1890854	Autosome	0.00627547	0.0337451
tig00000225	136344	150448	14	-3.8735	14104	1890739	Autosome	0.00745952	0.0268445
tig00000225	198620	216215	15	-3.4169	17595	1890739	Autosome	0.00930589	0.0268445
tig00000225	255821	264019	6	-4.6008	8198	1890739	Autosome	0.00433587	0.0268445
tig00000225	859840	861186	2	-8.7911	1346	1890739	Autosome	0.000711891	0.0268445
tig00000225	919321	922353	4	7.9003	3032	1890739	Autosome	0.00160361	0.0268445
tig00000225	938451	942829	3	-2.116	4378	1890739	Autosome	0.0023155	0.0268445
tig00000225	1126271	1128374	3	5.6673	2103	1890739	Autosome	0.00111226	0.0268445
tig00000228	315424	317444	3	5.1475	2020	1932842	Autosome	0.00104509	0.0379224
tig00000228	1103940	1108080	5	3.2205	4140	1932842	Autosome	0.00214192	0.0379224
tig00000228	1140311	1143535	3	-2.0844	3224	1932842	Autosome	0.00166801	0.0379224
tig00000228	1606962	1670876	43	-0.7635	63914	1932842	Autosome	0.0330674	0.0379224
tig00000230	0	22296	13	1.4651	22296	1732539	Autosome	0.012869	0.0198506
tig00000230	376848	379913	3	3.4576	3065	1732539	Autosome	0.00176908	0.0198506
tig00000230	1722921	1731952	7	-1.6602	9031	1732539	Autosome	0.00521258	0.0198506
tig00000232	1621393	1630849	7	-1.9531	9456	2010105	Autosome	0.00470423	0.00992983
tig00000232	1680093	1683831	4	-2.7489	3738	2010105	Autosome	0.0018596	0.00992983
tig00000232	1715385	1722151	5	2.1939	6766	2010105	Autosome	0.00336599	0.00992983
tig00000233	40884	44049	4	-7.757	3165	1832206	Autosome	0.00172743	0.0291054
tig00000233	147113	153467	4	4.0634	6354	1832206	Autosome	0.00346795	0.0291054
tig00000233	343628	353651	5	1.0758	10023	1832206	Autosome	0.00547045	0.0291054
tig00000233	496834	498241	2	2.2656	1407	1832206	Autosome	0.000767927	0.0291054
tig00000233	1384417	1390281	5	1.751	5864	1832206	Autosome	0.00320051	0.0291054
tig00000233	1427307	1428308	2	-5.0287	1001	1832206	Autosome	0.000546336	0.0291054
tig00000233	1551723	1553758	3	-3.28	2035	1832206	Autosome	0.00111068	0.0291054
tig00000233	1687618	1706058	5	-2.0939	18440	1832206	Autosome	0.0100644	0.0291054
tig00000233	1788470	1793508	4	1.5297	5038	1832206	Autosome	0.00274969	0.0291054
tig00000234	253933	255112	2	-8.0621	1179	1693455	Autosome	0.00069621	0.0345684
tig00000234	636891	638028	2	3.0912	1137	1693455	Autosome	0.000671408	0.0345684
tig00000234	980478	1008083	12	-0.851	27605	1693455	Autosome	0.016301	0.0345684
tig00000234	1022672	1026335	3	-2.2452	3663	1693455	Autosome	0.00216303	0.0345684
tig00000234	1281214	1296356	6	-0.7521	15142	1693455	Autosome	0.00894148	0.0345684
tig00000234	1297898	1307712	6	-1.8868	9814	1693455	Autosome	0.00579525	0.0345684
tig00000237	373750	386538	8	-2.8726	12788	993767	Autosome	0.0128682	0.0467242
tig00000237	624033	627036	4	-6.2972	3003	993767	Autosome	0.00302184	0.0467242
tig00000237	822316	852958	12	1.2369	30642	993767	Autosome	0.0308342	0.0467242
tig00000244	479976	483230	4	3.0529	3254	682622	Autosome	0.00476691	0.00476691
tig00000247	32307	43788	6	-4.5119	11481	81803	Autosome	0.140349	0.140349
tig00000248	821585	824229	2	-2.5148	2644	1795002	Autosome	0.00147298	0.00779553
tig00000248	1269092	1280441	6	-1.9176	11349	1795002	Autosome	0.00632256	0.00779553
tig00000252	0	27753	7	-1.804	27753	1643131	Autosome	0.0168903	0.0472859
tig00000252	1043537	1047003	3	-3.5654	3466	1643131	Autosome	0.00210939	0.0472859
tig00000252	1131407	1138990	5	-1.7309	7583	1643131	Autosome	0.00461497	0.0472859
tig00000252	1226503	1236982	7	1.2901	10479	1643131	Autosome	0.00637746	0.0472859
tig00000252	1338154	1345352	5	1.0788	7198	1643131	Autosome	0.00438066	0.0472859
tig00000252	1346353	1364933	7	-0.7725	18580	1643131	Autosome	0.0113077	0.0472859
tig00000252	1466459	1469097	3	3.4616	2638	1643131	Autosome	0.00160547	0.0472859
tig00000253	1267566	1270648	4	8.7148	3082	1526217	Autosome	0.00201937	0.00201937
tig00000261	775061	779728	5	1.8842	4667	1629532	Autosome	0.00286401	0.00356851
tig00000261	1109682	1110830	2	-8.9365	1148	1629532	Autosome	0.000704497	0.00356851
tig00000262	0	20169	12	-4.169	20169	1722292	Autosome	0.0117106	0.027237
tig00000262	537406	541933	4	-5.9802	4527	1722292	Autosome	0.00262847	0.027237
tig00000262	542942	548928	5	2.4403	5986	1722292	Autosome	0.0034756	0.027237
tig00000262	971089	976813	4	1.6118	5724	1722292	Autosome	0.00332348	0.027237
tig00000262	1305499	1310192	5	0.8506	4693	1722292	Autosome	0.00272486	0.027237
tig00000262	1492772	1498583	6	-2.765	5811	1722292	Autosome	0.00337399	0.027237
tig00000264	285674	287150	2	4.0339	1476	1429053	Autosome	0.00103285	0.0059277
tig00000264	504627	509294	5	3.2685	4667	1429053	Autosome	0.0032658	0.0059277
tig00000264	1399290	1401618	3	6.3534	2328	1429053	Autosome	0.00162905	0.0059277
tig00000266	686406	689690	4	-7.1032	3284	1542928	Autosome	0.00212842	0.0120245
tig00000266	1026911	1042180	11	-4.0226	15269	1542928	Autosome	0.00989612	0.0120245
tig00000270	551221	554347	3	2.5799	3126	1533667	Autosome	0.00203825	0.00203825
tig00000274	183698	186821	4	6.5208	3123	411572	Autosome	0.00758798	0.00758798
tig00000275	86255	107781	10	0.8899	21526	1636423	Autosome	0.0131543	0.090509
tig00000275	806514	815299	9	-2.3937	8785	1636423	Autosome	0.00536842	0.090509
tig00000275	828745	834801	7	-5.2645	6056	1636423	Autosome	0.00370075	0.090509
tig00000275	835808	915102	52	1.5499	79294	1636423	Autosome	0.0484557	0.090509
tig00000275	1198013	1199550	2	6.4739	1537	1636423	Autosome	0.000939244	0.090509
tig00000275	1601856	1632769	10	-1.136	30913	1636423	Autosome	0.0188906	0.090509
tig00000278	195378	199502	5	-4.3562	4124	477067	Autosome	0.00864449	0.00864449
tig00000282	141995	146410	4	2.5157	4415	1345554	Autosome	0.00328118	0.0155014
tig00000282	626075	631175	2	-2.6541	5100	1345554	Autosome	0.00379026	0.0155014
tig00000282	858036	866707	8	-1.233	8671	1345554	Autosome	0.00644419	0.0155014
tig00000282	1148556	1151228	3	1.4391	2672	1345554	Autosome	0.0019858	0.0155014
tig00000287	0	54562	2	2.3688	54562	60083	Autosome	0.90811	0.90811
tig00000288	0	3372	4	4.106	3372	1503521	Autosome	0.00224274	0.0962614
tig00000288	32370	40956	8	2.7261	8586	1503521	Autosome	0.0057106	0.0962614
tig00000288	425463	428521	4	-5.0125	3058	1503521	Autosome	0.00203389	0.0962614
tig00000288	497265	498395	2	4.0473	1130	1503521	Autosome	0.000751569	0.0962614
tig00000288	814531	830585	13	-1.1747	16054	1503521	Autosome	0.0106776	0.0962614
tig00000288	844474	951403	69	-1.7199	106929	1503521	Autosome	0.0711191	0.0962614
tig00000288	1054103	1057118	4	2.1728	3015	1503521	Autosome	0.00200529	0.0962614
tig00000288	1382021	1384608	3	1.4237	2587	1503521	Autosome	0.00172063	0.0962614
tig00000290	57711	59714	3	8.8198	2003	707732	Autosome	0.00283017	0.00283017
tig00000291	44404	48518	3	2.0398	4114	1155966	Autosome	0.00355893	0.00623721
tig00000291	213856	215911	3	-2.7874	2055	1155966	Autosome	0.00177773	0.00623721
tig00000291	525097	526138	2	4.1766	1041	1155966	Autosome	0.000900546	0.00623721
tig00000292	0	49201	20	1.7534	49201	1464058	Autosome	0.0336059	0.0336059
tig00000293	901014	903015	3	3.343	2001	1404505	Autosome	0.0014247	0.00215236
tig00000293	904151	905173	2	10.9569	1022	1404505	Autosome	0.000727658	0.00215236
tig00000296	0	81432	12	0.8195	81432	87443	Autosome	0.931258	0.931258
tig00000297	1437771	1439798	3	6.8908	2027	1505460	Autosome	0.00134643	0.00377692
tig00000297	1500509	1504168	3	1.4701	3659	1505460	Autosome	0.00243049	0.00377692
tig00000307	1082228	1084455	3	3.7847	2227	1282533	Autosome	0.00173641	0.0146983
tig00000307	1239398	1256022	13	-2.407	16624	1282533	Autosome	0.0129618	0.0146983
tig00000308	584079	591502	8	8.8229	7423	1281172	Autosome	0.00579391	0.0228353
tig00000308	680557	683569	4	-5.1484	3012	1281172	Autosome	0.00235097	0.0228353
tig00000308	702753	709509	6	-2.5681	6756	1281172	Autosome	0.0052733	0.0228353
tig00000308	739136	751201	9	5.5328	12065	1281172	Autosome	0.00941716	0.0228353
tig00000313	1076597	1079768	3	-3.3014	3171	1205120	Autosome	0.00263127	0.00263127
tig00000317	0	10823	6	0.9326	10823	1301840	Autosome	0.00831362	0.0219843
tig00000317	98528	103700	5	-1.8765	5172	1301840	Autosome	0.00397284	0.0219843
tig00000317	492177	498068	3	-2.5928	5891	1301840	Autosome	0.00452513	0.0219843
tig00000317	1107403	1109427	3	-3.1082	2024	1301840	Autosome	0.00155472	0.0219843
tig00000317	1215447	1220157	3	1.178	4710	1301840	Autosome	0.00361796	0.0219843
tig00000320	145653	152023	5	0.991	6370	1355164	Autosome	0.00470054	0.047713
tig00000320	322625	323910	2	-2.2014	1285	1355164	Autosome	0.000948225	0.047713
tig00000320	588687	599615	9	-1.1547	10928	1355164	Autosome	0.00806397	0.047713
tig00000320	658605	668132	8	-2.1014	9527	1355164	Autosome	0.00703015	0.047713
tig00000320	681166	688806	7	-1.1298	7640	1355164	Autosome	0.00563769	0.047713
tig00000320	690141	707586	16	-2.7693	17445	1355164	Autosome	0.012873	0.047713
tig00000320	1143583	1144728	2	2.0462	1145	1355164	Autosome	0.000844916	0.047713
tig00000320	1264633	1267117	3	-2.2855	2484	1355164	Autosome	0.00183299	0.047713
tig00000320	1285401	1290875	5	2.1914	5474	1355164	Autosome	0.00403936	0.047713
tig00000320	1292882	1295243	3	7.2761	2361	1355164	Autosome	0.00174222	0.047713
tig00000321	312590	319170	6	-1.7484	6580	1301841	Autosome	0.00505438	0.00505438
tig00000324	0	2195	3	-3.7544	2195	1198681	Autosome	0.00183118	0.00183118
tig00000325	409434	411485	2	-3.5036	2051	1232743	Autosome	0.00166377	0.00700957
tig00000325	966805	973395	6	-2.6269	6590	1232743	Autosome	0.0053458	0.00700957
tig00000332	116653	130863	5	1.0296	14210	1251826	Autosome	0.0113514	0.0168698
tig00000332	255356	257733	3	-2.8818	2377	1251826	Autosome	0.00189883	0.0168698
tig00000332	806053	810584	3	-4.8733	4531	1251826	Autosome	0.00361951	0.0168698
tig00000335	278562	308246	21	-0.8952	29684	1259539	Autosome	0.0235674	0.0561158
tig00000335	414297	421177	6	-1.7911	6880	1259539	Autosome	0.00546232	0.0561158
tig00000335	456333	464034	6	2.4882	7701	1259539	Autosome	0.00611414	0.0561158
tig00000335	526391	527873	2	-2.5728	1482	1259539	Autosome	0.00117662	0.0561158
tig00000335	548489	557860	7	-1.1932	9371	1259539	Autosome	0.00744002	0.0561158
tig00000335	1111342	1126904	10	0.7385	15562	1259539	Autosome	0.0123553	0.0561158
tig00000341	637489	646839	6	-1.6784	9350	1128588	Autosome	0.00828469	0.00828469
tig00000346	31749	38027	5	-4.9331	6278	989437	Autosome	0.00634502	0.00634502
tig00000347	808749	811691	2	4.332	2942	1255638	Autosome	0.00234303	0.0320554
tig00000347	854431	891739	16	-0.8212	37308	1255638	Autosome	0.0297124	0.0320554
tig00000352	324480	337620	8	-0.8229	13140	1102483	Autosome	0.0119186	0.0252457
tig00000352	364034	377613	8	-0.9077	13579	1102483	Autosome	0.0123167	0.0252457
tig00000352	585046	586160	2	-2.3403	1114	1102483	Autosome	0.00101045	0.0252457
tig00000354	208035	219049	7	1.3137	11014	1097991	Autosome	0.010031	0.010031
tig00000359	236179	246764	3	2.6589	10585	1222917	Autosome	0.00865553	0.0112444
tig00000359	993480	995480	3	-1.8315	2000	1222917	Autosome	0.00163543	0.0112444
tig00000359	996504	997670	2	-4.7205	1166	1222917	Autosome	0.000953458	0.0112444
tig00000360	238010	269380	15	0.8786	31370	1211846	Autosome	0.0258861	0.0285259
tig00000360	493297	496496	2	2.2936	3199	1211846	Autosome	0.00263977	0.0285259
tig00000363	235225	239930	5	-1.3525	4705	1036521	Autosome	0.00453922	0.0234959
tig00000363	342563	344699	2	3.5255	2136	1036521	Autosome	0.00206074	0.0234959
tig00000363	740854	758367	14	-0.8734	17513	1036521	Autosome	0.0168959	0.0234959
tig00000368	206012	233895	23	-5.1121	27883	1076404	Autosome	0.0259038	0.0553965
tig00000368	276941	278957	3	-3.5057	2016	1076404	Autosome	0.0018729	0.0553965
tig00000368	314016	317274	4	-4.5012	3258	1076404	Autosome	0.00302674	0.0553965
tig00000368	318292	340846	15	-1.3394	22554	1076404	Autosome	0.0209531	0.0553965
tig00000368	766451	768106	2	3.5204	1655	1076404	Autosome	0.00153753	0.0553965
tig00000368	974414	976677	3	-4.8512	2263	1076404	Autosome	0.00210237	0.0553965
tig00000376	544234	551002	5	-2.6441	6768	1032560	Autosome	0.00655458	0.0113524
tig00000376	610174	615128	5	4.2559	4954	1032560	Autosome	0.00479778	0.0113524
tig00000382	0	84399	59	0.9426	84399	1142653	Autosome	0.0738623	0.0764974
tig00000382	85514	88525	4	6.6171	3011	1142653	Autosome	0.0026351	0.0764974
Y_tig00000385	16226	20500	5	6.5914	4274	239750	Y-like	0.0178269	0.0658644
Y_tig00000385	49939	61456	9	6.021	11517	239750	Y-like	0.0480375	0.0658644
tig00000386	74117	88351	10	0.7994	14234	1051401	Autosome	0.0135381	0.0241982
tig00000386	228922	233086	5	-2.0929	4164	1051401	Autosome	0.00396043	0.0241982
tig00000386	406953	411668	2	4.2926	4715	1051401	Autosome	0.00448449	0.0241982
tig00000386	774487	776816	3	2.6766	2329	1051401	Autosome	0.00221514	0.0241982
tig00000390	112411	120422	4	-1.3831	8011	1002348	Autosome	0.00799223	0.0382302
tig00000390	228645	247275	12	0.8917	18630	1002348	Autosome	0.0185864	0.0382302
tig00000390	493966	505645	10	-3.4286	11679	1002348	Autosome	0.0116516	0.0382302
tig00000391	35024	41360	3	1.5774	6336	1033949	Autosome	0.00612796	0.0124938
tig00000391	179766	183676	3	-1.4227	3910	1033949	Autosome	0.00378162	0.0124938
tig00000391	604348	607020	3	1.9522	2672	1033949	Autosome	0.00258427	0.0124938
tig00000395	32676	33680	2	-5.0645	1004	1132151	Autosome	0.000886808	0.000886808
tig00000396	398931	403487	2	2.2171	4556	923418	Autosome	0.00493384	0.0108726
tig00000396	578626	582905	5	0.8544	4279	923418	Autosome	0.00463387	0.0108726
tig00000396	615823	617028	2	-3.9924	1205	923418	Autosome	0.00130493	0.0108726
tig00000397	140697	159017	10	5.4293	18320	975673	Autosome	0.0187768	0.0187768
tig00000399	0	4138	4	-6.235	4138	1004698	Autosome	0.00411865	0.0172818
tig00000399	222140	235365	8	-2.5028	13225	1004698	Autosome	0.0131632	0.0172818
tig00000402	0	128892	74	-0.892	128892	223583	Autosome	0.576484	0.600117
tig00000402	129992	135276	6	-6.1763	5284	223583	Autosome	0.0236333	0.600117
tig00000405	368285	378305	3	-4.1681	10020	1002434	Autosome	0.00999567	0.0270621
tig00000405	567335	584443	4	-1.4587	17108	1002434	Autosome	0.0170665	0.0270621
tig00000415	30308	38077	7	-1.0764	7769	93966	Autosome	0.0826788	0.642839
tig00000415	39445	43893	5	-5.9372	4448	93966	Autosome	0.0473363	0.642839
tig00000415	44902	93090	42	-0.8848	48188	93966	Autosome	0.512824	0.642839
tig00000416	850046	857062	6	-1.6084	7016	1018508	Autosome	0.00688851	0.00688851
tig00000418	231641	254522	18	-0.8085	22881	895400	Autosome	0.0255539	0.0621421
tig00000418	274285	290523	14	-1.1036	16238	895400	Autosome	0.0181349	0.0621421
tig00000418	683719	694759	5	1.3036	11040	895400	Autosome	0.0123297	0.0621421
tig00000418	767149	772632	5	-1.1059	5483	895400	Autosome	0.00612352	0.0621421
tig00000420	334170	337377	4	1.0255	3207	1022602	Autosome	0.00313612	0.0197887
tig00000420	741776	758805	13	1.2684	17029	1022602	Autosome	0.0166526	0.0197887
tig00000423	116336	124250	4	1.7924	7914	892845	Autosome	0.0088638	0.0243469
tig00000423	673533	687357	12	-1.0043	13824	892845	Autosome	0.0154831	0.0243469
tig00000424	587684	612456	10	-2.7873	24772	887739	Autosome	0.0279046	0.0303648
tig00000424	754253	756437	3	2.0538	2184	887739	Autosome	0.00246018	0.0303648
tig00000429	255032	277674	11	7.5473	22642	1016054	Autosome	0.0222842	0.0283932
tig00000429	815366	817385	3	-5.2009	2019	1016054	Autosome	0.0019871	0.0283932
tig00000429	964086	968274	5	-5.4178	4188	1016054	Autosome	0.00412183	0.0283932
tig00000435	565970	584323	10	-1.2589	18353	903199	Autosome	0.02032	0.0218413
tig00000435	784879	786253	2	3.1115	1374	903199	Autosome	0.00152126	0.0218413
tig00000437	618334	621355	4	5.3081	3021	1239894	Autosome	0.0024365	0.00595535
tig00000437	1206381	1210744	4	-2.8388	4363	1239894	Autosome	0.00351885	0.00595535
tig00000443	293196	311919	10	-1.3874	18723	917767	Autosome	0.0204006	0.068659
tig00000443	344804	346943	3	4.326	2139	917767	Autosome	0.00233066	0.068659
tig00000443	503248	508324	4	-5.2113	5076	917767	Autosome	0.00553082	0.068659
tig00000443	574279	611354	28	2.507	37075	917767	Autosome	0.040397	0.068659
tig00000444	155561	160382	5	-1.6512	4821	936659	Autosome	0.00514702	0.0163261
tig00000444	167708	168765	2	-5.7926	1057	936659	Autosome	0.00112848	0.0163261
tig00000444	892772	902186	9	-1.3555	9414	936659	Autosome	0.0100506	0.0163261
tig00000445	201873	202878	2	7.7928	1005	897514	Autosome	0.00111976	0.0358134
tig00000445	703750	722450	12	0.7852	18700	897514	Autosome	0.0208353	0.0358134
tig00000445	803417	811969	5	-0.9254	8552	897514	Autosome	0.00952854	0.0358134
tig00000445	870164	874050	3	-0.8274	3886	897514	Autosome	0.00432974	0.0358134
tig00000448	337464	346348	7	-1.3205	8884	459414	Autosome	0.0193377	0.0193377
tig00000454	432808	434811	3	7.6058	2003	839417	Autosome	0.00238618	0.00238618
tig00000457	82499	91121	6	-2.1901	8622	772465	Autosome	0.0111617	0.0768514
tig00000457	221485	224707	4	-1.5401	3222	772465	Autosome	0.00417106	0.0768514
tig00000457	591852	593871	3	-3.4706	2019	772465	Autosome	0.00261371	0.0768514
tig00000457	594907	601219	6	-1.2904	6312	772465	Autosome	0.00817124	0.0768514
tig00000457	631982	636068	5	-1.6154	4086	772465	Autosome	0.00528956	0.0768514
tig00000457	638091	649599	7	1.3653	11508	772465	Autosome	0.0148978	0.0768514
tig00000457	650602	662937	8	1.3821	12335	772465	Autosome	0.0159684	0.0768514
tig00000457	664419	675680	4	-6.2864	11261	772465	Autosome	0.014578	0.0768514
tig00000459	431262	432264	2	-7.4418	1002	956067	Autosome	0.00104804	0.00218604
tig00000459	747677	748765	2	-8.8988	1088	956067	Autosome	0.001138	0.00218604
tig00000467	339056	340493	2	-6.561	1437	960755	Autosome	0.0014957	0.0014957
tig00000470	782489	796384	6	1.2381	13895	944034	Autosome	0.0147187	0.0147187
tig00000473	375870	378923	4	-7.4567	3053	672299	Autosome	0.00454113	0.0150305
tig00000473	444406	451458	4	-5.5999	7052	672299	Autosome	0.0104894	0.0150305
tig00000476	393621	398075	2	-4.8454	4454	843258	Autosome	0.00528189	0.00528189
tig00000478	111302	128169	10	2.0289	16867	827533	Autosome	0.0203823	0.0268654
tig00000478	165041	170406	4	-3.2515	5365	827533	Autosome	0.00648313	0.0268654
tig00000491	474544	475686	2	-2.2364	1142	850590	Autosome	0.0013426	0.0013426
tig00000495	151565	155400	2	4.7587	3835	667571	Autosome	0.00574471	0.0274772
tig00000495	650120	652121	3	-7.159	2001	667571	Autosome	0.00299743	0.0274772
tig00000495	653997	666504	7	-1.2168	12507	667571	Autosome	0.0187351	0.0274772
tig00000496	83022	87963	5	5.6923	4941	817772	Autosome	0.00604203	0.026242
tig00000496	254490	271009	15	-6.4554	16519	817772	Autosome	0.0202	0.026242
tig00000497	658702	667945	3	-4.492	9243	853393	Autosome	0.0108309	0.0138295
tig00000497	831639	834198	3	-2.2704	2559	853393	Autosome	0.00299862	0.0138295
tig00000503	111725	120583	9	-1.5058	8858	678063	Autosome	0.0130637	0.0428382
tig00000503	208865	229054	14	1.1692	20189	678063	Autosome	0.0297745	0.0428382
tig00000504	403149	415047	9	4.533	11898	770412	Autosome	0.0154437	0.0154437
tig00000507	51508	56579	5	1.8436	5071	797742	Autosome	0.00635669	0.0289141
tig00000507	452318	457643	5	-2.7369	5325	797742	Autosome	0.00667509	0.0289141
tig00000507	569963	573803	4	-5.282	3840	797742	Autosome	0.00481359	0.0289141
tig00000507	583087	591917	4	1.5585	8830	797742	Autosome	0.0110687	0.0289141
tig00000512	81117	92705	7	-4.1405	11588	784526	Autosome	0.0147707	0.0420445
tig00000512	173933	187649	8	-4.8863	13716	784526	Autosome	0.0174832	0.0420445
tig00000512	223157	224784	2	-3.8552	1627	784526	Autosome	0.00207386	0.0420445
tig00000512	537627	543681	6	1.1437	6054	784526	Autosome	0.00771676	0.0420445
tig00000515	164351	202793	13	1.2117	38442	211744	Autosome	0.181549	0.181549
tig00000517	0	3047	4	-5.6218	3047	736953	Autosome	0.00413459	0.0684073
tig00000517	130731	134753	5	-0.8534	4022	736953	Autosome	0.00545761	0.0684073
tig00000517	189003	192066	3	-0.8472	3063	736953	Autosome	0.0041563	0.0684073
tig00000517	255299	260405	6	-2.0546	5106	736953	Autosome	0.00692853	0.0684073
tig00000517	682121	714211	16	0.8485	32090	736953	Autosome	0.0435442	0.0684073
tig00000517	719898	722983	4	6.923	3085	736953	Autosome	0.00418616	0.0684073
tig00000529	0	36139	14	1.1258	36139	817645	Autosome	0.0441989	0.0589033
tig00000529	425326	426327	2	-6.2267	1001	817645	Autosome	0.00122425	0.0589033
tig00000529	566871	577893	7	-2.6148	11022	817645	Autosome	0.0134802	0.0589033
tig00000533	280686	286075	6	6.3955	5389	767806	Autosome	0.0070187	0.0432661
tig00000533	299158	310877	12	0.9908	11719	767806	Autosome	0.015263	0.0432661
tig00000533	553606	565772	7	-0.9427	12166	767806	Autosome	0.0158451	0.0432661
tig00000533	760657	764603	3	0.9698	3946	767806	Autosome	0.00513932	0.0432661
tig00000534	477566	479567	3	-7.128	2001	830117	Autosome	0.0024105	0.0024105
tig00000536	142534	148856	7	1.2241	6322	789930	Autosome	0.00800324	0.0376287
tig00000536	227253	230264	4	-7.7459	3011	789930	Autosome	0.00381173	0.0376287
tig00000536	665923	666948	2	-3.5305	1025	789930	Autosome	0.00129758	0.0376287
tig00000536	727652	747018	19	-2.7957	19366	789930	Autosome	0.0245161	0.0376287
MSY_tig00000542	0	12179	6	4.268	12179	659802	MSY	0.0184586	0.0527522
MSY_tig00000542	13848	21445	6	-3.0427	7597	659802	MSY	0.0115141	0.0527522
MSY_tig00000542	117290	119616	3	-5.9409	2326	659802	MSY	0.0035253	0.0527522
MSY_tig00000542	431442	444146	11	2.5942	12704	659802	MSY	0.0192543	0.0527522
tig00000545	744913	747941	4	-6.7203	3028	896905	Autosome	0.00337605	0.00337605
tig00000548	76385	78656	3	-2.1803	2271	678471	Autosome	0.00334723	0.0486344
tig00000548	79933	104592	16	0.9447	24659	678471	Autosome	0.036345	0.0486344
tig00000548	257027	259093	3	-2.866	2066	678471	Autosome	0.00304508	0.0486344
tig00000548	629288	633289	5	-3.5394	4001	678471	Autosome	0.00589708	0.0486344
tig00000551	46890	58628	6	-0.8037	11738	673515	Autosome	0.017428	0.0817428
tig00000551	145153	175942	9	-1.8097	30789	673515	Autosome	0.0457139	0.0817428
tig00000551	424193	436721	4	2.5167	12528	673515	Autosome	0.0186009	0.0817428
tig00000552	372037	373045	2	-6.683	1008	717057	Autosome	0.00140575	0.00140575
tig00000554	68524	77105	9	0.8157	8581	738118	Autosome	0.0116255	0.0143351
tig00000554	633334	635334	3	7.1511	2000	738118	Autosome	0.00270959	0.0143351
tig00000565	70932	72932	3	2.7809	2000	767867	Autosome	0.00260462	0.00652587
tig00000565	513390	515395	3	-8.4708	2005	767867	Autosome	0.00261113	0.00652587
tig00000565	602618	603624	2	-11.4248	1006	767867	Autosome	0.00131012	0.00652587
tig00000572	36791	57715	14	0.862	20924	654318	Autosome	0.0319783	0.0582484
tig00000572	178327	191700	7	-1.0885	13373	654318	Autosome	0.0204381	0.0582484
tig00000572	394225	398041	4	2.4974	3816	654318	Autosome	0.00583203	0.0582484
tig00000573	127287	130604	3	8.1548	3317	584991	Autosome	0.00567017	0.011219
tig00000573	429291	432537	4	-2.0889	3246	584991	Autosome	0.0055488	0.011219
tig00000576	136616	143715	6	1.4522	7099	509347	Autosome	0.0139375	0.0139375
tig00000577	514844	516917	2	2.6355	2073	564441	Autosome	0.00367266	0.0236429
tig00000577	551033	562305	8	3.7075	11272	564441	Autosome	0.0199702	0.0236429
tig00000578	135914	141240	3	-2.0937	5326	581610	Autosome	0.00915734	0.00915734
tig00000579	383657	385717	3	4.7018	2060	669334	Autosome	0.00307769	0.0264427
tig00000579	606714	622353	9	1.4942	15639	669334	Autosome	0.023365	0.0264427
tig00000585	274352	275356	2	4.6461	1004	612729	Autosome	0.00163857	0.00163857
tig00000587	522033	527643	6	5.9079	5610	584127	Autosome	0.00960408	0.00960408
tig00000589	277512	377202	79	-1.2555	99690	590526	Autosome	0.168816	0.227018
tig00000589	378202	383221	6	-4.9458	5019	590526	Autosome	0.0084992	0.227018
tig00000589	384222	413573	19	-1.3986	29351	590526	Autosome	0.0497031	0.227018
tig00000593	27769	32679	5	0.9869	4910	595899	Autosome	0.00823965	0.0984445
tig00000593	78121	82383	5	-4.0435	4262	595899	Autosome	0.00715222	0.0984445
tig00000593	435774	485265	19	-1.8538	49491	595899	Autosome	0.0830527	0.0984445
Y_tig00000595	21745	28941	5	-0.9702	7196	623520	Y-like	0.0115409	0.0811441
Y_tig00000595	69685	77025	8	1.1585	7340	623520	Y-like	0.0117719	0.0811441
Y_tig00000595	78110	79507	2	4.8248	1397	623520	Y-like	0.00224051	0.0811441
Y_tig00000595	122668	140972	11	0.8892	18304	623520	Y-like	0.0293559	0.0811441
Y_tig00000595	178059	188102	8	0.8594	10043	623520	Y-like	0.0161069	0.0811441
Y_tig00000595	201447	207762	6	-1.6265	6315	623520	Y-like	0.010128	0.0811441
tig00000596	0	35761	5	-0.9447	35761	50020	Autosome	0.714934	0.714934
tig00000601	274981	283077	5	-1.3104	8096	542892	Autosome	0.0149127	0.0242111
tig00000601	284081	287125	4	-5.2153	3044	542892	Autosome	0.00560701	0.0242111
tig00000601	288126	290130	3	-2.3067	2004	542892	Autosome	0.00369134	0.0242111
tig00000605	42629	43887	2	2.9386	1258	629280	Autosome	0.00199911	0.0205044
tig00000605	474949	486594	11	2.3567	11645	629280	Autosome	0.0185053	0.0205044
tig00000608	519786	524917	6	-8.0056	5131	604862	Autosome	0.00848293	0.135361
tig00000608	526168	602912	65	-1.9084	76744	604862	Autosome	0.126879	0.135361
tig00000615	0	7325	5	-1.1544	7325	589737	Autosome	0.0124208	0.0165837
tig00000615	515389	517844	3	3.5543	2455	589737	Autosome	0.00416287	0.0165837
tig00000616	284500	288559	5	-3.2668	4059	587469	Autosome	0.0069093	0.0164145
tig00000616	483638	489222	6	1.276	5584	587469	Autosome	0.00950518	0.0164145
tig00000617	31002	35728	4	-2.4243	4726	611058	Autosome	0.00773413	0.0191177
tig00000617	210536	217492	4	-4.6582	6956	611058	Autosome	0.0113835	0.0191177
tig00000622	376988	378677	2	-7.0849	1689	575293	Autosome	0.0029359	0.0297448
tig00000622	380051	395474	8	0.8154	15423	575293	Autosome	0.0268089	0.0297448
tig00000630	263925	267832	4	-3.162	3907	653589	Autosome	0.00597776	0.00597776
tig00000633	249057	254079	4	1.5117	5022	400000	Autosome	0.012555	0.012555
tig00000644	441488	442524	2	3.3358	1036	553493	Autosome	0.00187175	0.00187175
tig00000648	144925	196087	13	1.1756	51162	557543	Autosome	0.0917633	0.0917633
tig00000650	377609	394842	12	0.7928	17233	641632	Autosome	0.0268581	0.0299798
tig00000650	548445	550448	3	0.9168	2003	641632	Autosome	0.00312173	0.0299798
tig00000656	17977	21979	5	-3.2585	4002	649287	Autosome	0.00616368	0.0389458
tig00000656	325310	343589	16	-1.7409	18279	649287	Autosome	0.0281524	0.0389458
tig00000656	532133	535139	4	-3.7482	3006	649287	Autosome	0.00462969	0.0389458
tig00000658	395053	411298	12	1.9924	16245	463236	Autosome	0.0350685	0.0350685
tig00000659	310847	316304	5	3.2027	5457	543241	Autosome	0.0100453	0.0100453
tig00000662	276481	278485	3	8.1313	2004	471384	Autosome	0.00425131	0.00425131
tig00000677	0	16104	8	-3.0113	16104	606503	Autosome	0.0265522	0.0867795
tig00000677	505600	539170	10	-1.6113	33570	606503	Autosome	0.0553501	0.0867795
tig00000677	540679	543637	3	-5.4291	2958	606503	Autosome	0.00487714	0.0867795
tig00000679	223183	227179	4	2.2935	3996	376715	Autosome	0.0106075	0.0215972
tig00000679	318214	322354	5	1.3684	4140	376715	Autosome	0.0109897	0.0215972
tig00000682	131091	134178	4	-1.3066	3087	527773	Autosome	0.00584911	0.019173
tig00000682	213706	216934	3	-1.2612	3228	527773	Autosome	0.00611627	0.019173
tig00000682	506421	510225	4	-1.8504	3804	527773	Autosome	0.00720764	0.019173
tig00000684	0	4252	5	1.0789	4252	571120	Autosome	0.00744502	0.0355284
tig00000684	510782	526821	4	-2.0075	16039	571120	Autosome	0.0280834	0.0355284
tig00000692	194165	213729	7	-1.2511	19564	353656	Autosome	0.0553193	0.0647211
tig00000692	240190	243515	4	-2.4068	3325	353656	Autosome	0.00940179	0.0647211
tig00000693	334811	338482	4	-5.3065	3671	460230	Autosome	0.00797645	0.00797645
tig00000695	261532	262532	2	-9.2064	1000	475684	Autosome	0.00210224	0.00630881
tig00000695	379984	381985	3	3.393	2001	475684	Autosome	0.00420657	0.00630881
tig00000699	119838	121242	2	8.7723	1404	493948	Autosome	0.0028424	0.0028424
tig00000701	10286	12590	3	7.1245	2304	448742	Autosome	0.00513435	0.00513435
tig00000702	248293	271650	11	-1.1872	23357	408383	Autosome	0.0571939	0.121063
tig00000702	381735	407818	13	-1.5131	26083	408383	Autosome	0.063869	0.121063
tig00000703	180550	182557	3	4.5377	2007	507769	Autosome	0.00395258	0.00395258
tig00000707	192853	193858	2	-3.2785	1005	392580	Autosome	0.00255999	0.00255999
tig00000719	91675	94405	2	2.807	2730	426325	Autosome	0.00640357	0.0308685
tig00000719	260821	271251	5	-1.1888	10430	426325	Autosome	0.0244649	0.0308685
tig00000720	102235	120472	4	-1.5797	18237	454717	Autosome	0.0401063	0.0625488
tig00000720	375846	386051	7	1.1596	10205	454717	Autosome	0.0224425	0.0625488
tig00000722	434023	437462	4	-1.9478	3439	439061	Autosome	0.00783262	0.00783262
tig00000726	47924	52729	5	1.0969	4805	450257	Autosome	0.0106717	0.0106717
tig00000727	262718	300542	31	-3.7362	37824	421524	Autosome	0.0897315	0.127072
tig00000727	392467	408207	12	-2.5482	15740	421524	Autosome	0.0373407	0.127072
tig00000728	354168	358231	4	1.6117	4063	415194	Autosome	0.00978579	0.00978579
tig00000734	41561	45817	4	4.4728	4256	168531	Autosome	0.0252535	0.0252535
MSY_tig00000740	0	15956	9	-3.3731	15956	466682	MSY	0.0341903	0.0401901
MSY_tig00000740	82837	85637	3	-3.9842	2800	466682	MSY	0.0059998	0.0401901
tig00000743	115696	122183	7	-4.699	6487	349486	Autosome	0.0185615	0.658793
tig00000743	123243	346995	140	-0.9661	223752	349486	Autosome	0.640232	0.658793
tig00000757	183456	186463	4	-2.8955	3007	377775	Autosome	0.00795976	0.00795976
tig00000758	0	16874	9	-2.0284	16874	337945	Autosome	0.0499312	0.0731983
tig00000758	302088	309951	8	4.8076	7863	337945	Autosome	0.0232671	0.0731983
tig00000772	0	1398	2	1.4606	1398	333816	Autosome	0.00418794	0.0156493
tig00000772	80154	83980	3	2.0151	3826	333816	Autosome	0.0114614	0.0156493
tig00000774	0	9207	5	-0.8414	9207	414588	Autosome	0.0222076	0.040281
tig00000774	67522	75015	6	1.0656	7493	414588	Autosome	0.0180734	0.040281
tig00000790	30977	54808	21	-2.0678	23831	343146	Autosome	0.0694486	0.369414
tig00000790	56471	97708	24	-4.0074	41237	343146	Autosome	0.120173	0.369414
tig00000790	98709	154789	32	-1.725	56080	343146	Autosome	0.163429	0.369414
tig00000790	215156	220771	4	1.7521	5615	343146	Autosome	0.0163633	0.369414
tig00000795	52441	59867	6	5.4488	7426	336729	Autosome	0.0220533	0.0346569
tig00000795	304980	309224	5	-0.8094	4244	336729	Autosome	0.0126036	0.0346569
tig00000802	150617	154593	3	3.0952	3976	316675	Autosome	0.0125555	0.0125555
tig00000817	73802	77144	3	-2.6351	3342	259743	Autosome	0.0128666	0.0208437
tig00000817	120831	122903	3	-3.1902	2072	259743	Autosome	0.00797712	0.0208437
tig00000824	222712	231756	5	7.4422	9044	233090	Autosome	0.0388005	0.0388005
tig00000827	386929	390144	4	1.6997	3215	410282	Autosome	0.00783607	0.00783607
tig00000831	296713	303883	7	1.5513	7170	305409	Autosome	0.0234767	0.0234767
tig00000842	116465	125113	4	-1.6001	8648	285733	Autosome	0.030266	0.030266
tig00000849	131117	136225	4	-1.1695	5108	258758	Autosome	0.0197405	0.0197405
tig00000851	201466	214667	13	-1.1231	13201	266788	Autosome	0.0494812	0.0494812
tig00000853	116780	126582	7	2.208	9802	364751	Autosome	0.0268731	0.0268731
tig00000865	231984	241409	9	-2.1218	9425	316838	Autosome	0.0297471	0.0297471
tig00000870	0	30965	2	0.889	30965	60175	Autosome	0.514582	0.514582
tig00000876	0	168827	7	0.8618	168827	169767	Autosome	0.994463	0.994463
tig00000889	14226	23475	4	-2.0795	9249	217780	Autosome	0.0424695	0.0424695
tig00000902	144686	148132	4	-8.1741	3446	249663	Autosome	0.0138026	0.0138026
tig00000903	62095	102960	39	4.446	40865	161535	Autosome	0.252979	0.605559
tig00000903	103960	160914	27	0.9142	56954	161535	Autosome	0.35258	0.605559
tig00000919	286141	294578	5	-1.6965	8437	296330	Autosome	0.0284716	0.0284716
tig00000926	0	17571	12	0.7677	17571	172653	Autosome	0.101771	0.101771
tig00000942	16264	23449	4	2.316	7185	139845	Autosome	0.0513783	0.0513783
tig00000963	0	16575	6	-0.7533	16575	196081	Autosome	0.0845314	0.0845314
tig00000964	88427	92932	5	-4.1969	4505	138677	Autosome	0.0324856	0.0324856
tig00000969	19997	24005	5	-2.4722	4008	157632	Autosome	0.0254263	0.0254263
tig00000976	0	28573	9	-1.1952	28573	226235	Autosome	0.126298	0.126298
tig00000997	0	24115	2	-1.1867	24115	59585	Autosome	0.404716	0.404716
tig00001000	64446	73505	7	0.8839	9059	201466	Autosome	0.0449654	0.0449654
tig00001001	0	42207	17	2.1622	42207	194172	Autosome	0.217369	0.217369
tig00001005	0	15405	2	-2.0442	15405	58950	Autosome	0.261323	0.261323
tig00001016	20340	24150	4	7.262	3810	159048	Autosome	0.023955	0.388405
tig00001016	25406	68358	20	-0.9226	42952	159048	Autosome	0.270057	0.388405
tig00001016	142585	157598	7	1.4141	15013	159048	Autosome	0.0943929	0.388405
tig00001021	83020	85096	3	-1.2242	2076	162138	Autosome	0.0128039	0.0128039
tig00001022	21781	42278	16	-2.2173	20497	113588	Autosome	0.18045	0.18045
tig00001039	114492	116536	3	2.0672	2044	200585	Autosome	0.0101902	0.0101902
tig00001077	0	7757	4	-1.2043	7757	109476	Autosome	0.0708557	0.0708557
tig00001085	0	4257	5	-2.2417	4257	169481	Autosome	0.0251179	0.0251179
tig00001105	35501	45789	3	8.1409	10288	81295	Autosome	0.126551	0.126551
tig00001114	66828	74788	2	1.6312	7960	82676	Autosome	0.0962795	0.0962795
tig00001121	12879	28410	12	0.818	15531	137000	Autosome	0.113365	0.113365
tig00001138	0	54808	2	-0.762	54808	62776	Autosome	0.873073	0.873073
tig00001157	0	48129	3	-1.9632	48129	67501	Autosome	0.713012	0.713012
tig00001166	0	26318	11	-2.0011	26318	51322	Autosome	0.512802	0.512802
tig00001243	0	104195	6	2.3266	104195	108645	Autosome	0.959041	0.959041
tig00001266	0	4889	5	-6.8787	4889	85303	Autosome	0.0573133	0.0972299
tig00001266	81369	84774	3	-4.2746	3405	85303	Autosome	0.0399165	0.0972299
tig00001330	0	8837	7	-3.9254	8837	75090	Autosome	0.117685	0.117685
tig00001361	0	34197	12	-1.7666	34197	38908	Autosome	0.87892	0.87892
tig00001397	0	7383	4	1.3255	7383	45003	Autosome	0.164056	0.164056
tig00001432	0	38764	9	1.232	38764	47605	Autosome	0.814284	0.814284
tig00001979	0	14095	7	-3.532	14095	22159	Autosome	0.636085	0.636085
tig00002164	0	6001	4	-5.2378	6001	8422	Autosome	0.712539	0.712539
tig00002383	0	5954	4	2.9763	5954	6621	Autosome	0.89926	0.89926
tig00002691	0	6446	3	1.2393	6446	7595	Autosome	0.848716	0.848716
tig00004086	0	24789	11	-1.1567	24789	27542	Autosome	0.900044	0.900044
Y_tig00004323	1424093	1425095	2	7.092	1002	13289677	Y-like	7.53969e-05	0.0177731
Y_tig00004323	2477791	2486682	9	1.0495	8891	13289677	Y-like	0.000669016	0.0177731
Y_tig00004323	2591055	2595665	5	0.7878	4610	13289677	Y-like	0.000346886	0.0177731
Y_tig00004323	3070632	3072995	3	2.4128	2363	13289677	Y-like	0.000177807	0.0177731
Y_tig00004323	3685350	3686430	2	-8.5137	1080	13289677	Y-like	8.12661e-05	0.0177731
Y_tig00004323	3904545	3910354	3	-1.5081	5809	13289677	Y-like	0.000437106	0.0177731
Y_tig00004323	3924277	3925277	2	-2.3166	1000	13289677	Y-like	7.52464e-05	0.0177731
Y_tig00004323	4756945	4768958	9	1.3447	12013	13289677	Y-like	0.000903935	0.0177731
Y_tig00004323	5060127	5066133	7	-5.5839	6006	13289677	Y-like	0.00045193	0.0177731
Y_tig00004323	5067133	5078742	12	-1.1692	11609	13289677	Y-like	0.000873535	0.0177731
Y_tig00004323	5752762	5754767	3	2.7039	2005	13289677	Y-like	0.000150869	0.0177731
Y_tig00004323	5864693	5867919	4	4.1831	3226	13289677	Y-like	0.000242745	0.0177731
Y_tig00004323	6441943	6446097	5	-1.3818	4154	13289677	Y-like	0.000312573	0.0177731
Y_tig00004323	6658156	6669194	11	-0.7445	11038	13289677	Y-like	0.000830569	0.0177731
Y_tig00004323	6858785	6871667	9	-1.1181	12882	13289677	Y-like	0.000969324	0.0177731
Y_tig00004323	6917047	6919054	3	1.79	2007	13289677	Y-like	0.000151019	0.0177731
Y_tig00004323	7008803	7010032	2	3.3765	1229	13289677	Y-like	9.24778e-05	0.0177731
Y_tig00004323	7104062	7145642	32	-0.9428	41580	13289677	Y-like	0.00312874	0.0177731
Y_tig00004323	7804456	7815118	10	-0.9523	10662	13289677	Y-like	0.000802277	0.0177731
Y_tig00004323	7823610	7826778	4	2.6997	3168	13289677	Y-like	0.000238381	0.0177731
Y_tig00004323	9008955	9032322	12	3.8658	23367	13289677	Y-like	0.00175828	0.0177731
Y_tig00004323	9162662	9164663	3	-6.8965	2001	13289677	Y-like	0.000150568	0.0177731
Y_tig00004323	9243626	9244627	2	-4.7172	1001	13289677	Y-like	7.53216e-05	0.0177731
Y_tig00004323	10014877	10016884	3	6.2364	2007	13289677	Y-like	0.000151019	0.0177731
Y_tig00004323	11989147	11990189	2	-6.3973	1042	13289677	Y-like	7.84067e-05	0.0177731
Y_tig00004323	12097848	12138674	25	0.7879	40826	13289677	Y-like	0.00307201	0.0177731
Y_tig00004323	12631411	12639441	9	-1.0596	8030	13289677	Y-like	0.000604228	0.0177731
Y_tig00004323	13154801	13163158	8	1.6203	8357	13289677	Y-like	0.000628834	0.0177731
Y_tig00004323	13175624	13178858	4	1.0557	3234	13289677	Y-like	0.000243347	0.0177731
tig00004326	499381	504393	6	2.6845	5012	5592715	Autosome	0.000896166	0.0132889
tig00004326	570088	574092	5	-2.708	4004	5592715	Autosome	0.000715931	0.0132889
tig00004326	721199	733597	9	-1.1874	12398	5592715	Autosome	0.00221681	0.0132889
tig00004326	925610	932643	6	-2.2332	7033	5592715	Autosome	0.00125753	0.0132889
tig00004326	1920257	1921261	2	-2.7411	1004	5592715	Autosome	0.000179519	0.0132889
tig00004326	2395127	2396415	2	1.5181	1288	5592715	Autosome	0.0002303	0.0132889
tig00004326	2756210	2762725	5	-0.964	6515	5592715	Autosome	0.00116491	0.0132889
tig00004326	3236213	3240654	4	-2.4807	4441	5592715	Autosome	0.000794069	0.0132889
tig00004326	3665824	3671611	3	1.462	5787	5592715	Autosome	0.00103474	0.0132889
tig00004326	3954019	3956414	3	-2.149	2395	5592715	Autosome	0.000428236	0.0132889
tig00004326	3972449	3993293	8	-1.0256	20844	5592715	Autosome	0.00372699	0.0132889
tig00004326	4308671	4312271	2	2.0795	3600	5592715	Autosome	0.000643695	0.0132889
tig00004328	144274	146785	2	-3.6805	2511	5575783	Autosome	0.00045034	0.00683097
tig00004328	998425	1005143	6	1.2905	6718	5575783	Autosome	0.00120485	0.00683097
tig00004328	1059866	1067206	7	-2.077	7340	5575783	Autosome	0.00131641	0.00683097
tig00004328	1209548	1210551	2	-4.8833	1003	5575783	Autosome	0.000179885	0.00683097
tig00004328	1831306	1832350	2	-5.9854	1044	5575783	Autosome	0.000187238	0.00683097
tig00004328	2538303	2540836	3	-5.1391	2533	5575783	Autosome	0.000454286	0.00683097
tig00004328	2889622	2890898	2	2.8455	1276	5575783	Autosome	0.000228847	0.00683097
tig00004328	3121305	3125962	5	-2.7303	4657	5575783	Autosome	0.000835219	0.00683097
tig00004328	4145182	4146251	2	-6.3226	1069	5575783	Autosome	0.000191722	0.00683097
tig00004328	4300920	4303548	3	-1.1979	2628	5575783	Autosome	0.000471324	0.00683097
tig00004328	4538334	4541378	4	-4.283	3044	5575783	Autosome	0.000545932	0.00683097
tig00004328	4578605	4582870	5	-5.0634	4265	5575783	Autosome	0.000764915	0.00683097
tig00004329	1431374	1432976	2	-4.7072	1602	1677990	Autosome	0.000954714	0.000954714
tig00004331	124460	125463	2	-2.6227	1003	2636474	Autosome	0.000380432	0.010338
tig00004331	356298	363310	4	1.2148	7012	2636474	Autosome	0.00265961	0.010338
tig00004331	417453	423157	6	3.9629	5704	2636474	Autosome	0.0021635	0.010338
tig00004331	1212301	1214492	3	-7.3092	2191	2636474	Autosome	0.000831034	0.010338
tig00004331	1482408	1485294	3	-7.3338	2886	2636474	Autosome	0.00109464	0.010338
tig00004331	1647942	1652204	4	-6.5735	4262	2636474	Autosome	0.00161655	0.010338
tig00004331	2209748	2213946	5	5.827	4198	2636474	Autosome	0.00159228	0.010338
tig00004334	252920	257285	4	2.5537	4365	1061425	Autosome	0.0041124	0.00754834
tig00004334	415189	418836	3	-3.8266	3647	1061425	Autosome	0.00343595	0.00754834
tig00004336	0	48015	2	4.2999	48015	48934	Autosome	0.98122	0.98122
tig00004337	475021	517669	24	0.9101	42648	535982	Autosome	0.0795698	0.0795698
tig00004338	304564	308778	5	2.6295	4214	489673	Autosome	0.00860574	0.0192945
tig00004338	436529	441763	4	1.0566	5234	489673	Autosome	0.0106888	0.0192945
tig00004340	187860	193089	5	-1.8003	5229	597054	Autosome	0.008758	0.008758
tig00004341	364296	390319	25	-0.9752	26023	825910	Autosome	0.0315083	0.0554467
tig00004341	422959	425118	3	-3.826	2159	825910	Autosome	0.00261409	0.0554467
tig00004341	743123	760735	8	-1.1985	17612	825910	Autosome	0.0213244	0.0554467
tig00004349	430537	436447	3	-5.5142	5910	457247	Autosome	0.0129252	0.0129252
Y_tig00004353	148202	157374	4	1.1343	9172	284804	Y-like	0.0322046	0.0322046
tig00004358	0	121147	8	-2.0186	121147	128309	Autosome	0.944182	0.944182
tig00004359	187093	188097	2	-6.1854	1004	413879	Autosome	0.00242583	0.00242583
tig00004364	0	101347	21	-1.3912	101347	111634	Autosome	0.907851	0.907851
tig00004369	0	23592	2	0.8809	23592	29297	Autosome	0.80527	0.80527
tig00004370	0	76416	4	0.8634	76416	83931	Autosome	0.910462	0.910462
tig00004376	0	30477	8	-1.6855	30477	119601	Autosome	0.254822	0.949198
tig00004376	35614	118662	9	1.4939	83048	119601	Autosome	0.694375	0.949198
tig00004382	0	169171	4	0.7588	169171	181817	Autosome	0.930447	0.930447
tig00100739	123119	131218	6	1.3271	8099	4313006	Autosome	0.00187781	0.0314208
tig00100739	428223	429563	2	-2.0733	1340	4313006	Autosome	0.000310688	0.0314208
tig00100739	666986	673627	4	-2.0129	6641	4313006	Autosome	0.00153976	0.0314208
tig00100739	1053630	1057851	5	-2.5335	4221	4313006	Autosome	0.000978668	0.0314208
tig00100739	1151795	1162725	3	-1.4714	10930	4313006	Autosome	0.0025342	0.0314208
tig00100739	1163773	1176661	4	-4.8004	12888	4313006	Autosome	0.00298817	0.0314208
tig00100739	1277795	1287258	7	-2.076	9463	4313006	Autosome	0.00219406	0.0314208
tig00100739	1513206	1515269	2	2.0458	2063	4313006	Autosome	0.000478321	0.0314208
tig00100739	2323282	2326285	4	5.5558	3003	4313006	Autosome	0.000696266	0.0314208
tig00100739	3214305	3228486	11	-3.4568	14181	4313006	Autosome	0.00328796	0.0314208
tig00100739	3815872	3823722	5	-2.6352	7850	4313006	Autosome	0.00182008	0.0314208
tig00100739	3886320	3893152	7	2.2745	6832	4313006	Autosome	0.00158405	0.0314208
tig00100739	3911141	3915312	4	2.6767	4171	4313006	Autosome	0.000967075	0.0314208
tig00100739	3985039	4003732	10	0.7664	18693	4313006	Autosome	0.0043341	0.0314208
tig00100739	4051153	4057975	3	-2.3112	6822	4313006	Autosome	0.00158173	0.0314208
tig00100739	4080303	4098624	13	-3.3911	18321	4313006	Autosome	0.00424785	0.0314208
tig00100744	281624	284285	2	2.5534	2661	2001474	Autosome	0.00132952	0.00132952
tig00100745	394474	407533	9	-1.0604	13059	1653025	Autosome	0.00790006	0.0127736
tig00100745	744273	746501	3	-7.6706	2228	1653025	Autosome	0.00134783	0.0127736
tig00100745	759436	762068	3	2.8895	2632	1653025	Autosome	0.00159223	0.0127736
tig00100745	1460221	1463417	2	-4.1473	3196	1653025	Autosome	0.00193343	0.0127736
tig00100747	212020	216204	5	5.7272	4184	1581787	Autosome	0.00264511	0.00485464
tig00100747	417110	420605	4	-6.8927	3495	1581787	Autosome	0.00220953	0.00485464
tig00100749	0	28576	18	-0.9833	28576	1385635	Autosome	0.020623	0.0348808
tig00100749	34457	46683	12	-3.8634	12226	1385635	Autosome	0.00882339	0.0348808
tig00100749	248780	253885	4	-5.3614	5105	1385635	Autosome	0.00368423	0.0348808
tig00100749	527231	529656	3	2.8288	2425	1385635	Autosome	0.0017501	0.0348808
tig00100751	0	10502	4	1.4964	10502	27428	Autosome	0.382893	0.382893
tig00100754	133372	136108	3	4.0267	2736	1197276	Autosome	0.00228519	0.00346704
tig00100754	856577	857992	2	-2.6588	1415	1197276	Autosome	0.00118185	0.00346704
tig00100755	49521	59197	10	0.7916	9676	938038	Autosome	0.0103151	0.0370315
tig00100755	173293	185340	7	-2.3225	12047	938038	Autosome	0.0128428	0.0370315
tig00100755	790354	794835	5	-5.1382	4481	938038	Autosome	0.00477699	0.0370315
tig00100755	850380	858913	3	1.1138	8533	938038	Autosome	0.00909665	0.0370315
tig00100758	0	75929	21	-0.7784	75929	350677	Autosome	0.216521	0.29558
tig00100758	91181	118905	12	-3.6453	27724	350677	Autosome	0.0790585	0.29558
tig00100761	146853	149864	4	-1.1492	3011	465216	Autosome	0.00647226	0.0187676
tig00100761	203767	209487	5	0.7879	5720	465216	Autosome	0.0122954	0.0187676
tig00100762	663598	688250	7	-1.6525	24652	913083	Autosome	0.0269986	0.0325031
tig00100762	690571	695597	6	-8.7114	5026	913083	Autosome	0.00550443	0.0325031
tig00100765	264611	268136	3	-2.375	3525	831207	Autosome	0.00424082	0.00424082
tig00100766	59100	60407	2	-2.8984	1307	745532	Autosome	0.00175311	0.0231271
tig00100766	123470	129507	4	-1.1213	6037	745532	Autosome	0.00809757	0.0231271
tig00100766	439500	446324	6	1.6599	6824	745532	Autosome	0.0091532	0.0231271
tig00100766	636005	639079	3	-7.5227	3074	745532	Autosome	0.00412323	0.0231271
tig00100768	103432	122057	5	2.3375	18625	788270	Autosome	0.0236277	0.0556827
tig00100768	241910	267178	8	-1.2294	25268	788270	Autosome	0.032055	0.0556827
tig00100769	0	57940	7	-0.8708	57940	59080	Autosome	0.980704	0.980704
Y_tig00100771	105129	167134	49	-2.1763	62005	656869	Y-like	0.0943948	0.0943948
tig00100773	263533	272333	8	3.8346	8800	641822	Autosome	0.013711	0.206712
tig00100773	515885	559981	38	2.6087	44096	641822	Autosome	0.0687044	0.206712
tig00100773	561130	640906	38	0.865	79776	641822	Autosome	0.124296	0.206712
tig00100775	0	22732	6	1.3563	22732	678251	Autosome	0.0335156	0.0335156
tig00100777	0	26846	8	0.8538	26846	631757	Autosome	0.0424942	0.18614
tig00100777	149132	151136	3	-1.5149	2004	631757	Autosome	0.00317211	0.18614
tig00100777	175196	176444	2	-3.8976	1248	631757	Autosome	0.00197544	0.18614
tig00100777	177448	180953	4	-1.2922	3505	631757	Autosome	0.00554802	0.18614
tig00100777	202789	215084	12	-0.8112	12295	631757	Autosome	0.0194616	0.18614
tig00100777	510789	525602	12	-1.3975	14813	631757	Autosome	0.0234473	0.18614
tig00100777	566430	583344	11	-3.3348	16914	631757	Autosome	0.026773	0.18614
tig00100777	584442	624412	23	-0.8843	39970	631757	Autosome	0.063268	0.18614
tig00100779	55478	59135	4	2.4524	3657	495133	Autosome	0.00738589	0.00738589
tig00100782	413602	424981	7	4.8279	11379	445645	Autosome	0.0255338	0.0255338
tig00100784	251173	268791	12	1.0008	17618	396514	Autosome	0.0444322	0.0444322
tig00100786	0	1904	2	0.9525	1904	16706	Autosome	0.113971	0.113971
tig00100787	273003	285915	11	3.2354	12912	444662	Autosome	0.0290378	0.0290378
tig00100790	0	9567	3	0.8834	9567	29704	Autosome	0.322078	0.322078
tig00100792	0	5130	3	-0.9976	5130	45395	Autosome	0.113008	0.113008
tig00100794	0	12260	5	0.8046	12260	127218	Autosome	0.09637	0.09637
tig00100797	0	10275	4	-0.7945	10275	141749	Autosome	0.0724873	0.0724873
tig00100799	0	20410	4	-2.8297	20410	23590	Autosome	0.865197	0.865197
tig00100802	0	23545	6	-0.9295	23545	27088	Autosome	0.869204	0.869204
tig00100820	0	34493	9	-0.8666	34493	38565	Autosome	0.894412	0.894412
tig00100822	0	11901	5	-1.3662	11901	19327	Autosome	0.615771	0.615771
tig00100823	0	30458	14	-2.33	30458	37238	Autosome	0.817928	0.817928
tig00100871	0	21478	5	-0.9391	21478	24746	Autosome	0.867938	0.867938
tig00100892	0	3861	3	2.0737	3861	21907	Autosome	0.176245	0.176245
tig00100899	0	31074	3	1.5824	31074	73108	Autosome	0.425042	0.425042

## Sheet: Table S6
Table S6. Coverage analysis for A. cannabinus male and female reads mapped to A. tuberculatus draft genome using DifCover pipeline
Contig	Start	Stop	Windows	log2(Male coverage/Female coverage)	Bases spanned	Contig length	Contig name	Proportion_full	Total contig proportion with significantly different coverage
tig00000001	1170371	1179837	7	-0.9117	9466	18972563	Autosome	0.000498931	0.00498204
tig00000001	1320535	1324542	5	-1.151	4007	18972563	Autosome	0.0002112	0.00498204
tig00000001	2055990	2058993	4	8.0594	3003	18972563	Autosome	0.000158281	0.00498204
tig00000001	2222426	2233079	8	-0.8064	10653	18972563	Autosome	0.000561495	0.00498204
tig00000001	3312801	3322552	4	2.32	9751	18972563	Autosome	0.000513953	0.00498204
tig00000001	7133559	7138848	4	-1.8223	5289	18972563	Autosome	0.000278771	0.00498204
tig00000001	7186542	7191034	2	2.0211	4492	18972563	Autosome	0.000236763	0.00498204
tig00000001	11521821	11535173	6	-1.053	13352	18972563	Autosome	0.000703753	0.00498204
tig00000001	12463999	12465083	2	-2.2953	1084	18972563	Autosome	5.71351e-05	0.00498204
tig00000001	15129104	15134584	3	-1.0385	5480	18972563	Autosome	0.000288838	0.00498204
tig00000001	15256441	15259360	3	-0.9729	2919	18972563	Autosome	0.000153854	0.00498204
tig00000001	16164350	16166352	3	5.9812	2002	18972563	Autosome	0.000105521	0.00498204
tig00000001	17344673	17351314	6	3.8025	6641	18972563	Autosome	0.000350032	0.00498204
tig00000001	18068782	18073362	3	1.6277	4580	18972563	Autosome	0.000241401	0.00498204
tig00000001	18330951	18334211	4	-1.84	3260	18972563	Autosome	0.000171827	0.00498204
tig00000001	18773605	18782148	8	-0.7808	8543	18972563	Autosome	0.000450282	0.00498204
tig00000003	0	3135	4	2.1198	3135	16988000	Autosome	0.000184542	0.0193364
tig00000003	51584	56792	6	5.7745	5208	16988000	Autosome	0.000306569	0.0193364
tig00000003	699282	771058	50	-2.654	71776	16988000	Autosome	0.0042251	0.0193364
tig00000003	1212665	1213770	2	4.1698	1105	16988000	Autosome	6.50459e-05	0.0193364
tig00000003	2274107	2277108	4	-4.9172	3001	16988000	Autosome	0.000176654	0.0193364
tig00000003	2295604	2298697	4	-1.2051	3093	16988000	Autosome	0.00018207	0.0193364
tig00000003	2559224	2562268	4	4.8034	3044	16988000	Autosome	0.000179185	0.0193364
tig00000003	2902002	2903435	2	-3.3463	1433	16988000	Autosome	8.43537e-05	0.0193364
tig00000003	3729572	3867207	60	2.0591	137635	16988000	Autosome	0.0081019	0.0193364
tig00000003	4156029	4163523	6	2.6609	7494	16988000	Autosome	0.000441135	0.0193364
tig00000003	4177776	4180878	4	2.6229	3102	16988000	Autosome	0.000182599	0.0193364
tig00000003	4669909	4672925	2	3.0688	3016	16988000	Autosome	0.000177537	0.0193364
tig00000003	5147052	5150832	2	-2.1086	3780	16988000	Autosome	0.00022251	0.0193364
tig00000003	5267715	5282076	15	-0.9969	14361	16988000	Autosome	0.000845361	0.0193364
tig00000003	5869487	5871102	2	1.1809	1615	16988000	Autosome	9.50671e-05	0.0193364
tig00000003	6565121	6569275	3	1.9322	4154	16988000	Autosome	0.000244526	0.0193364
tig00000003	7608210	7619879	6	0.9543	11669	16988000	Autosome	0.000686897	0.0193364
tig00000003	7759473	7764972	6	-1.0175	5499	16988000	Autosome	0.000323699	0.0193364
tig00000003	8621972	8625644	4	3.8622	3672	16988000	Autosome	0.000216153	0.0193364
tig00000003	12718202	12734581	13	3.3647	16379	16988000	Autosome	0.000964151	0.0193364
tig00000003	12918123	12921505	4	2.676	3382	16988000	Autosome	0.000199082	0.0193364
tig00000003	15658232	15669757	6	-6.3927	11525	16988000	Autosome	0.00067842	0.0193364
tig00000003	15692983	15700106	5	0.7524	7123	16988000	Autosome	0.000419296	0.0193364
tig00000003	16796102	16798388	3	-1.5864	2286	16988000	Autosome	0.000134566	0.0193364
tig00000006	14389424	14415537	16	4.3496	26113	16709921	Autosome	0.00156272	0.00156272
tig00000009	448027	453028	6	1.6489	5001	13687338	Autosome	0.000365374	0.00862425
tig00000009	611618	615178	3	-1.2329	3560	13687338	Autosome	0.000260094	0.00862425
tig00000009	1541218	1547318	5	-1.7858	6100	13687338	Autosome	0.000445667	0.00862425
tig00000009	2799683	2809743	7	1.0241	10060	13687338	Autosome	0.000734986	0.00862425
tig00000009	7316012	7319276	4	1.2318	3264	13687338	Autosome	0.000238469	0.00862425
tig00000009	7399125	7402298	4	0.7663	3173	13687338	Autosome	0.00023182	0.00862425
tig00000009	8170840	8171841	2	-1.548	1001	13687338	Autosome	7.31333e-05	0.00862425
tig00000009	8547585	8548910	2	-1.4282	1325	13687338	Autosome	9.68048e-05	0.00862425
tig00000009	9163384	9175708	13	-1.0179	12324	13687338	Autosome	0.000900394	0.00862425
tig00000009	10349314	10351370	2	2.5582	2056	13687338	Autosome	0.000150212	0.00862425
tig00000009	10601976	10604984	3	7.2566	3008	13687338	Autosome	0.000219765	0.00862425
tig00000009	10707513	10710647	4	-3.0286	3134	13687338	Autosome	0.000228971	0.00862425
tig00000009	10885481	10893713	5	-4.2776	8232	13687338	Autosome	0.000601432	0.00862425
tig00000009	11233080	11235387	3	-0.8968	2307	13687338	Autosome	0.00016855	0.00862425
tig00000009	11948035	11959554	5	-1.4922	11519	13687338	Autosome	0.000841581	0.00862425
tig00000009	12023382	12025047	2	-9.653	1665	13687338	Autosome	0.000121645	0.00862425
tig00000009	12082122	12100911	16	0.9562	18789	13687338	Autosome	0.00137273	0.00862425
tig00000009	12102839	12107764	5	6.9285	4925	13687338	Autosome	0.000359822	0.00862425
tig00000009	12158252	12174852	6	4.1931	16600	13687338	Autosome	0.0012128	0.00862425
tig00000012	205542	209896	3	1.7319	4354	308398	Autosome	0.0141181	0.0141181
tig00000018	737964	738964	2	-2.6986	1000	11503954	Autosome	8.69266e-05	0.00837017
tig00000018	2792203	2797171	3	-1.5701	4968	11503954	Autosome	0.000431852	0.00837017
tig00000018	3016718	3030550	5	1.0814	13832	11503954	Autosome	0.00120237	0.00837017
tig00000018	3754226	3758358	5	-6.5988	4132	11503954	Autosome	0.000359181	0.00837017
tig00000018	3790154	3792112	2	-1.6932	1958	11503954	Autosome	0.000170202	0.00837017
tig00000018	4005134	4011576	4	0.788	6442	11503954	Autosome	0.000559981	0.00837017
tig00000018	4262452	4265666	3	-0.9876	3214	11503954	Autosome	0.000279382	0.00837017
tig00000018	4357211	4359518	3	0.9948	2307	11503954	Autosome	0.00020054	0.00837017
tig00000018	4722522	4724706	2	1.4822	2184	11503954	Autosome	0.000189848	0.00837017
tig00000018	6531638	6533052	2	-1.5286	1414	11503954	Autosome	0.000122914	0.00837017
tig00000018	6660209	6688337	21	-2.0806	28128	11503954	Autosome	0.00244507	0.00837017
tig00000018	7530322	7532480	2	-1.4888	2158	11503954	Autosome	0.000187588	0.00837017
tig00000018	7961037	7964056	4	-9.4619	3019	11503954	Autosome	0.000262432	0.00837017
tig00000018	8357394	8372382	12	5.9362	14988	11503954	Autosome	0.00130286	0.00837017
tig00000018	9860083	9866629	5	2.5769	6546	11503954	Autosome	0.000569022	0.00837017
tig00000020	1147966	1150505	2	-1.4474	2539	10988104	Autosome	0.000231068	0.011606
tig00000020	1516075	1518269	3	9.0371	2194	10988104	Autosome	0.00019967	0.011606
tig00000020	4269639	4274018	5	-3.8962	4379	10988104	Autosome	0.000398522	0.011606
tig00000020	4332525	4358657	17	1.8937	26132	10988104	Autosome	0.00237821	0.011606
tig00000020	4630054	4636964	4	-2.2409	6910	10988104	Autosome	0.000628862	0.011606
tig00000020	4667383	4673164	4	-1.1596	5781	10988104	Autosome	0.000526114	0.011606
tig00000020	4763141	4768669	5	1.0175	5528	10988104	Autosome	0.00050309	0.011606
tig00000020	5442240	5476172	32	-1.0562	33932	10988104	Autosome	0.00308807	0.011606
tig00000020	6231481	6234567	4	8.0965	3086	10988104	Autosome	0.000280849	0.011606
tig00000020	6370019	6374347	3	1.6101	4328	10988104	Autosome	0.000393881	0.011606
tig00000020	7403969	7406977	4	6.541	3008	10988104	Autosome	0.000273751	0.011606
tig00000020	7824846	7840636	13	-0.8493	15790	10988104	Autosome	0.00143701	0.011606
tig00000020	7894956	7900262	5	8.2191	5306	10988104	Autosome	0.000482886	0.011606
tig00000020	8875886	8879906	5	4.3781	4020	10988104	Autosome	0.00036585	0.011606
tig00000020	10404248	10408843	5	-2.4561	4595	10988104	Autosome	0.00041818	0.011606
tig00000023	225154	232661	3	3.1656	7507	11160407	Autosome	0.000672646	0.0167842
tig00000023	1215253	1216256	2	10.8337	1003	11160407	Autosome	8.98713e-05	0.0167842
tig00000023	2825215	2859194	25	2.1352	33979	11160407	Autosome	0.0030446	0.0167842
tig00000023	3516396	3531008	14	5.1538	14612	11160407	Autosome	0.00130927	0.0167842
tig00000023	3532400	3610568	51	1.9304	78168	11160407	Autosome	0.00700405	0.0167842
tig00000023	4928255	4930104	2	5.3139	1849	11160407	Autosome	0.000165675	0.0167842
tig00000023	5219735	5222032	3	-1.8817	2297	11160407	Autosome	0.000205817	0.0167842
tig00000023	5245286	5246287	2	4.9883	1001	11160407	Autosome	8.96921e-05	0.0167842
tig00000023	6760112	6762692	3	5.5424	2580	11160407	Autosome	0.000231174	0.0167842
tig00000023	7006177	7012751	5	1.071	6574	11160407	Autosome	0.000589047	0.0167842
tig00000023	7507257	7516010	7	2.0971	8753	11160407	Autosome	0.00078429	0.0167842
tig00000023	8014234	8018341	4	1.9401	4107	11160407	Autosome	0.000367997	0.0167842
tig00000023	8763728	8770509	5	0.9289	6781	11160407	Autosome	0.000607594	0.0167842
tig00000023	9274108	9279242	5	-1.0626	5134	11160407	Autosome	0.000460019	0.0167842
tig00000023	9317709	9325286	5	-0.9997	7577	11160407	Autosome	0.000678918	0.0167842
tig00000023	9407795	9413191	5	-1.2973	5396	11160407	Autosome	0.000483495	0.0167842
tig00000031	3124558	3133631	6	-1.0222	9073	10504470	Autosome	0.000863728	0.0049082
tig00000031	3319651	3321504	2	1.5401	1853	10504470	Autosome	0.000176401	0.0049082
tig00000031	4319371	4320764	2	3.811	1393	10504470	Autosome	0.00013261	0.0049082
tig00000031	5997976	6009250	6	3.1576	11274	10504470	Autosome	0.00107326	0.0049082
tig00000031	6589598	6596249	6	-1.1568	6651	10504470	Autosome	0.000633159	0.0049082
tig00000031	6785227	6790247	3	-1.2519	5020	10504470	Autosome	0.000477892	0.0049082
tig00000031	7993087	7997091	5	-3.022	4004	10504470	Autosome	0.000381171	0.0049082
tig00000031	8060248	8062836	2	5.9201	2588	10504470	Autosome	0.000246371	0.0049082
tig00000031	8864081	8865567	2	0.8999	1486	10504470	Autosome	0.000141464	0.0049082
tig00000031	9216965	9225181	3	0.9847	8216	10504470	Autosome	0.000782143	0.0049082
tig00000039	506010	541284	23	0.8582	35274	9459992	Autosome	0.00372876	0.00840371
tig00000039	2037966	2038967	2	-2.0884	1001	9459992	Autosome	0.000105814	0.00840371
tig00000039	2756520	2761715	3	3.7185	5195	9459992	Autosome	0.000549155	0.00840371
tig00000039	2854095	2858233	4	2.3586	4138	9459992	Autosome	0.000437421	0.00840371
tig00000039	3153590	3161651	4	-0.8021	8061	9459992	Autosome	0.000852115	0.00840371
tig00000039	4381951	4391499	7	0.9269	9548	9459992	Autosome	0.0010093	0.00840371
tig00000039	4919724	4923151	3	-1.0455	3427	9459992	Autosome	0.000362262	0.00840371
tig00000039	5948612	5950709	3	1.4629	2097	9459992	Autosome	0.00022167	0.00840371
tig00000039	5989149	5996904	4	-0.8553	7755	9459992	Autosome	0.000819768	0.00840371
tig00000039	6635514	6638517	4	5.914	3003	9459992	Autosome	0.000317442	0.00840371
tig00000045	721402	727834	2	-3.7403	6432	8582355	Autosome	0.000749445	0.0168821
tig00000045	730895	738371	4	-9.0214	7476	8582355	Autosome	0.00087109	0.0168821
tig00000045	1294709	1303504	7	2.7251	8795	8582355	Autosome	0.00102478	0.0168821
tig00000045	2734909	2737910	4	-0.9692	3001	8582355	Autosome	0.000349671	0.0168821
tig00000045	2752931	2754334	2	-2.9377	1403	8582355	Autosome	0.000163475	0.0168821
tig00000045	3054508	3060068	5	-4.2659	5560	8582355	Autosome	0.000647841	0.0168821
tig00000045	3321074	3324944	4	0.9456	3870	8582355	Autosome	0.000450925	0.0168821
tig00000045	3571739	3572993	2	-1.4435	1254	8582355	Autosome	0.000146114	0.0168821
tig00000045	5123536	5132479	8	-0.7815	8943	8582355	Autosome	0.00104202	0.0168821
tig00000045	5314084	5323245	7	-1.0113	9161	8582355	Autosome	0.00106742	0.0168821
tig00000045	5415918	5432204	11	-0.9919	16286	8582355	Autosome	0.00189761	0.0168821
tig00000045	6298391	6303675	3	-1.289	5284	8582355	Autosome	0.000615682	0.0168821
tig00000045	7704700	7713032	7	-0.9938	8332	8582355	Autosome	0.000970829	0.0168821
tig00000045	7935907	7940939	5	-1.3483	5032	8582355	Autosome	0.000586319	0.0168821
tig00000045	8094456	8146642	45	-0.7884	52186	8582355	Autosome	0.00608062	0.0168821
tig00000045	8362665	8364538	2	-1.8639	1873	8582355	Autosome	0.000218238	0.0168821
tig00000046	47202	56632	5	-1.2603	9430	7956551	Autosome	0.00118519	0.00750765
tig00000046	69772	72789	2	4.1925	3017	7956551	Autosome	0.000379184	0.00750765
tig00000046	1566280	1567316	2	-7.3471	1036	7956551	Autosome	0.000130207	0.00750765
tig00000046	1568324	1587814	11	-1.3707	19490	7956551	Autosome	0.00244955	0.00750765
tig00000046	3526427	3529826	3	1.1137	3399	7956551	Autosome	0.000427195	0.00750765
tig00000046	3577070	3579303	3	-1.8169	2233	7956551	Autosome	0.000280649	0.00750765
tig00000046	4160426	4162429	3	3.165	2003	7956551	Autosome	0.000251742	0.00750765
tig00000046	4246697	4254045	6	-1.9815	7348	7956551	Autosome	0.000923516	0.00750765
tig00000046	4259126	4260336	2	-8.7822	1210	7956551	Autosome	0.000152076	0.00750765
tig00000046	5781558	5783569	3	8.6792	2011	7956551	Autosome	0.000252748	0.00750765
tig00000046	7637640	7646198	8	0.8408	8558	7956551	Autosome	0.00107559	0.00750765
tig00000048	5139583	5150651	9	-5.3075	11068	7894613	Autosome	0.00140197	0.00191105
tig00000048	6874080	6876432	3	1.2642	2352	7894613	Autosome	0.000297925	0.00191105
tig00000048	7104174	7105841	2	0.7424	1667	7894613	Autosome	0.000211157	0.00191105
tig00000052	66294	71860	6	0.899	5566	7224864	Autosome	0.000770395	0.00668179
tig00000052	311471	313504	3	-2.8755	2033	7224864	Autosome	0.000281389	0.00668179
tig00000052	2504276	2513922	9	0.8928	9646	7224864	Autosome	0.00133511	0.00668179
tig00000052	2626484	2627946	2	-1.7898	1462	7224864	Autosome	0.000202357	0.00668179
tig00000052	2794990	2800746	6	0.8637	5756	7224864	Autosome	0.000796693	0.00668179
tig00000052	2843610	2849846	6	0.9243	6236	7224864	Autosome	0.00086313	0.00668179
tig00000052	2976554	2978728	3	2.8912	2174	7224864	Autosome	0.000300905	0.00668179
tig00000052	3655095	3658461	2	-2.1808	3366	7224864	Autosome	0.000465891	0.00668179
tig00000052	3713962	3716473	3	6.7518	2511	7224864	Autosome	0.00034755	0.00668179
tig00000052	4090772	4093432	3	0.9468	2660	7224864	Autosome	0.000368173	0.00668179
tig00000052	4328858	4330867	3	-1.1922	2009	7224864	Autosome	0.000278068	0.00668179
tig00000052	5415583	5418418	3	1.1646	2835	7224864	Autosome	0.000392395	0.00668179
tig00000052	6152977	6154998	3	-0.9193	2021	7224864	Autosome	0.000279728	0.00668179
tig00000056	134271	135339	2	-0.9433	1068	7019767	Autosome	0.000152142	0.00940872
tig00000056	563432	589585	12	-0.8009	26153	7019767	Autosome	0.00372562	0.00940872
tig00000056	2198035	2206599	8	-1.0558	8564	7019767	Autosome	0.00121998	0.00940872
tig00000056	2669028	2673111	5	0.746	4083	7019767	Autosome	0.000581643	0.00940872
tig00000056	2680632	2683097	3	-1.7911	2465	7019767	Autosome	0.000351151	0.00940872
tig00000056	4025889	4030794	4	1.3771	4905	7019767	Autosome	0.000698741	0.00940872
tig00000056	4132169	4134170	3	-0.9217	2001	7019767	Autosome	0.000285052	0.00940872
tig00000056	4573366	4581208	8	0.7417	7842	7019767	Autosome	0.00111713	0.00940872
tig00000056	5208221	5215999	4	-1.6774	7778	7019767	Autosome	0.00110801	0.00940872
tig00000056	6896755	6897943	2	-6.4102	1188	7019767	Autosome	0.000169236	0.00940872
tig00000060	535812	538317	2	4.7958	2505	1351520	Autosome	0.00185347	0.00544054
tig00000060	1286310	1288334	2	-4.0713	2024	1351520	Autosome	0.00149757	0.00544054
tig00000060	1323543	1326367	3	-4.1589	2824	1351520	Autosome	0.0020895	0.00544054
tig00000062	411575	415561	4	-1.0382	3986	6032390	Autosome	0.000660766	0.0291886
tig00000062	564144	566344	3	1.4349	2200	6032390	Autosome	0.000364698	0.0291886
tig00000062	634642	654909	8	2.411	20267	6032390	Autosome	0.0033597	0.0291886
tig00000062	723242	724439	2	6.8265	1197	6032390	Autosome	0.000198429	0.0291886
tig00000062	774824	833162	24	0.7674	58338	6032390	Autosome	0.00967079	0.0291886
tig00000062	834332	838780	5	3.4149	4448	6032390	Autosome	0.000737353	0.0291886
tig00000062	1143590	1206613	33	-0.8829	63023	6032390	Autosome	0.0104474	0.0291886
tig00000062	2438354	2440356	3	4.289	2002	6032390	Autosome	0.000331875	0.0291886
tig00000062	3071240	3072591	2	-1.6948	1351	6032390	Autosome	0.000223958	0.0291886
tig00000062	3166700	3171505	4	0.9505	4805	6032390	Autosome	0.000796533	0.0291886
tig00000062	4683976	4687983	5	-2.4028	4007	6032390	Autosome	0.000664248	0.0291886
tig00000062	5614819	5617298	3	-0.9138	2479	6032390	Autosome	0.000410948	0.0291886
tig00000062	5904704	5906705	3	-4.9944	2001	6032390	Autosome	0.000331709	0.0291886
tig00000062	5977772	5983745	5	-3.1011	5973	6032390	Autosome	0.000990155	0.0291886
tig00000065	230843	237679	5	0.7733	6836	5794789	Autosome	0.00117968	0.00770278
tig00000065	240959	252036	9	1.7909	11077	5794789	Autosome	0.00191155	0.00770278
tig00000065	1035623	1059617	12	0.7513	23994	5794789	Autosome	0.00414062	0.00770278
tig00000065	1863685	1865318	2	7.3242	1633	5794789	Autosome	0.000281805	0.00770278
tig00000065	4112809	4113905	2	3.3983	1096	5794789	Autosome	0.000189135	0.00770278
tig00000071	1520397	1521716	2	1.7436	1319	5473061	Autosome	0.000240999	0.00198737
tig00000071	1568806	1570492	2	6.042	1686	5473061	Autosome	0.000308054	0.00198737
tig00000071	2425514	2426514	2	2.6825	1000	5473061	Autosome	0.000182713	0.00198737
tig00000071	4189346	4193043	4	1.2718	3697	5473061	Autosome	0.00067549	0.00198737
tig00000071	4320507	4323682	4	-2.9707	3175	5473061	Autosome	0.000580114	0.00198737
tig00000075	351156	355373	3	1.8068	4217	572711	Autosome	0.00736323	0.00736323
Y_tig00000080	667736	672032	5	2.8458	4296	4856065	Y-like	0.000884667	0.00470752
Y_tig00000080	860836	864634	3	-0.7584	3798	4856065	Y-like	0.000782115	0.00470752
Y_tig00000080	970050	977237	2	-2.1594	7187	4856065	Y-like	0.00148	0.00470752
Y_tig00000080	4411020	4414608	4	1.5159	3588	4856065	Y-like	0.00073887	0.00470752
Y_tig00000080	4756516	4760507	2	-6.0614	3991	4856065	Y-like	0.000821859	0.00470752
tig00000084	12352	27108	11	0.7754	14756	4395627	Autosome	0.00335697	0.00745241
tig00000084	2687109	2700905	7	1.031	13796	4395627	Autosome	0.00313857	0.00745241
tig00000084	3071895	3073980	3	1.1305	2085	4395627	Autosome	0.000474335	0.00745241
tig00000084	3530621	3531623	2	-4.7398	1002	4395627	Autosome	0.000227954	0.00745241
tig00000084	3651219	3652338	2	-1.7469	1119	4395627	Autosome	0.000254571	0.00745241
tig00000091	562363	563364	2	-6.1374	1001	4665973	Autosome	0.000214532	0.0343525
tig00000091	588730	589730	2	-4.7531	1000	4665973	Autosome	0.000214318	0.0343525
tig00000091	1216517	1235346	18	-2.1781	18829	4665973	Autosome	0.00403539	0.0343525
tig00000091	1353065	1404997	38	-1.8074	51932	4665973	Autosome	0.0111299	0.0343525
tig00000091	1578550	1584278	6	4.1588	5728	4665973	Autosome	0.00122761	0.0343525
tig00000091	1734877	1741350	4	-6.1044	6473	4665973	Autosome	0.00138728	0.0343525
tig00000091	1926626	1930644	4	-8.4855	4018	4665973	Autosome	0.000861128	0.0343525
tig00000091	1931667	1970462	22	-1.8389	38795	4665973	Autosome	0.00831445	0.0343525
tig00000091	2399660	2403880	5	-3.7235	4220	4665973	Autosome	0.00090442	0.0343525
tig00000091	2437909	2440064	3	-3.6131	2155	4665973	Autosome	0.000461854	0.0343525
tig00000091	3612454	3616735	5	3.1237	4281	4665973	Autosome	0.000917494	0.0343525
tig00000091	4085522	4086782	2	1.4454	1260	4665973	Autosome	0.00027004	0.0343525
tig00000091	4146966	4148477	2	-1.9995	1511	4665973	Autosome	0.000323834	0.0343525
tig00000091	4149936	4152984	4	-4.7556	3048	4665973	Autosome	0.00065324	0.0343525
tig00000091	4641841	4653986	4	2.3858	12145	4665973	Autosome	0.00260289	0.0343525
tig00000091	4657798	4661690	4	5.9498	3892	4665973	Autosome	0.000834124	0.0343525
tig00000094	2015857	2020361	5	0.8634	4504	4241956	Autosome	0.00106177	0.00153325
tig00000094	2063928	2065928	2	-0.7964	2000	4241956	Autosome	0.000471481	0.00153325
tig00000100	391084	392170	2	-3.8595	1086	3861678	Autosome	0.000281225	0.0265079
tig00000100	1024255	1030138	4	0.974	5883	3861678	Autosome	0.00152343	0.0265079
tig00000100	1285432	1286453	2	2.177	1021	3861678	Autosome	0.000264393	0.0265079
tig00000100	1541338	1564897	9	2.5836	23559	3861678	Autosome	0.00610072	0.0265079
tig00000100	1779473	1785503	4	-0.9489	6030	3861678	Autosome	0.0015615	0.0265079
tig00000100	2026685	2027777	2	-1.7995	1092	3861678	Autosome	0.000282779	0.0265079
tig00000100	2125983	2131661	4	3.3936	5678	3861678	Autosome	0.00147035	0.0265079
tig00000100	2356102	2359163	4	1.5955	3061	3861678	Autosome	0.000792661	0.0265079
tig00000100	3113704	3168659	29	-0.7826	54955	3861678	Autosome	0.0142309	0.0265079
tig00000106	3396993	3401514	5	-5.5951	4521	3667392	Autosome	0.00123276	0.00123276
tig00000110	986345	998245	3	2.2475	11900	3636126	Autosome	0.00327271	0.0197182
tig00000110	2336231	2351123	7	1.0271	14892	3636126	Autosome	0.00409557	0.0197182
tig00000110	2570499	2572512	3	-2.6809	2013	3636126	Autosome	0.000553611	0.0197182
tig00000110	3054840	3071268	13	1.3142	16428	3636126	Autosome	0.004518	0.0197182
tig00000110	3166604	3193069	9	-2.9837	26465	3636126	Autosome	0.00727835	0.0197182
tig00000111	310643	313252	3	-1.1953	2609	3809455	Autosome	0.000684875	0.0745668
tig00000111	315230	318242	4	-8.7991	3012	3809455	Autosome	0.000790664	0.0745668
tig00000111	494125	582621	67	-1.9104	88496	3809455	Autosome	0.0232306	0.0745668
tig00000111	627131	630151	4	1.9753	3020	3809455	Autosome	0.000792764	0.0745668
tig00000111	636797	668234	20	4.6682	31437	3809455	Autosome	0.00825236	0.0745668
tig00000111	669296	782767	56	1.9485	113471	3809455	Autosome	0.0297867	0.0745668
tig00000111	783771	784772	2	8.7516	1001	3809455	Autosome	0.000262767	0.0745668
tig00000111	826682	835485	8	1.1175	8803	3809455	Autosome	0.00231083	0.0745668
tig00000111	905727	914279	7	-0.845	8552	3809455	Autosome	0.00224494	0.0745668
tig00000111	1161947	1163962	3	3.3328	2015	3809455	Autosome	0.000528947	0.0745668
tig00000111	1648254	1657740	5	0.9674	9486	3809455	Autosome	0.00249012	0.0745668
tig00000111	2780457	2784499	3	1.5004	4042	3809455	Autosome	0.00106104	0.0745668
tig00000111	2915058	2918366	4	1.3679	3308	3809455	Autosome	0.000868366	0.0745668
tig00000111	3018677	3021785	3	-1.0651	3108	3809455	Autosome	0.000815865	0.0745668
tig00000111	3404517	3406216	2	3.7116	1699	3809455	Autosome	0.000445996	0.0745668
tig00000113	214146	219446	4	0.8341	5300	3024302	Autosome	0.00175247	0.00341335
tig00000113	891172	893188	3	-4.3227	2016	3024302	Autosome	0.0006666	0.00341335
tig00000113	1146384	1149391	4	-9.8935	3007	3024302	Autosome	0.000994279	0.00341335
Y_tig00000118	1339607	1355166	11	-2.6725	15559	3078232	Y-like	0.00505452	0.0312114
Y_tig00000118	1374937	1437792	23	-0.773	62855	3078232	Y-like	0.0204192	0.0312114
Y_tig00000118	2294049	2299311	3	1.8657	5262	3078232	Y-like	0.00170942	0.0312114
Y_tig00000118	2345033	2357433	6	-0.7959	12400	3078232	Y-like	0.00402829	0.0312114
tig00000122	193723	196724	3	-1.4842	3001	3139860	Autosome	0.000955775	0.00559133
tig00000122	1217356	1220748	4	1.2291	3392	3139860	Autosome	0.0010803	0.00559133
tig00000122	1666913	1667923	2	4.3283	1010	3139860	Autosome	0.00032167	0.00559133
tig00000122	1743121	1750833	8	-1.2072	7712	3139860	Autosome	0.00245616	0.00559133
tig00000122	1986339	1987776	2	1.5577	1437	3139860	Autosome	0.000457664	0.00559133
tig00000122	2244121	2245125	2	-1.2523	1004	3139860	Autosome	0.000319759	0.00559133
tig00000125	289301	294688	6	0.9096	5387	3022401	Autosome	0.00178236	0.00571202
tig00000125	589284	601161	9	-1.0559	11877	3022401	Autosome	0.00392966	0.00571202
tig00000127	0	27260	14	1.1683	27260	3072789	Autosome	0.00887142	0.113521
tig00000127	2693455	2991140	76	1.1452	297685	3072789	Autosome	0.0968778	0.113521
tig00000127	2995783	3019665	9	6.6243	23882	3072789	Autosome	0.00777209	0.113521
tig00000135	34927	38752	4	-3.0212	3825	551970	Autosome	0.00692972	0.043227
tig00000135	272073	284114	7	-0.755	12041	551970	Autosome	0.0218146	0.043227
tig00000135	403300	411294	6	1.3191	7994	551970	Autosome	0.0144827	0.043227
tig00000138	148940	151376	3	3.8165	2436	2982135	Autosome	0.000816864	0.00745238
tig00000138	1510679	1512353	2	-3.8698	1674	2982135	Autosome	0.000561343	0.00745238
tig00000138	1698990	1713611	3	2.0853	14621	2982135	Autosome	0.00490286	0.00745238
tig00000138	2540744	2544237	4	-2.7372	3493	2982135	Autosome	0.00117131	0.00745238
tig00000139	142999	145615	3	-0.9321	2616	2906544	Autosome	0.000900038	0.00989044
tig00000139	193970	195532	2	-2.5573	1562	2906544	Autosome	0.000537408	0.00989044
tig00000139	1146471	1158463	11	-1.2368	11992	2906544	Autosome	0.00412586	0.00989044
tig00000139	1160000	1171097	11	-3.613	11097	2906544	Autosome	0.00381794	0.00989044
tig00000139	1408610	1410090	2	-1.5516	1480	2906544	Autosome	0.000509196	0.00989044
tig00000142	306575	308666	3	-5.0638	2091	2669922	Autosome	0.000783169	0.00299222
tig00000142	1706942	1708276	2	2.1707	1334	2669922	Autosome	0.00049964	0.00299222
tig00000142	2446958	2451522	4	-1.5344	4564	2669922	Autosome	0.00170941	0.00299222
tig00000148	9495	12614	4	-0.8715	3119	2804006	Autosome	0.00111234	0.00671682
tig00000148	793378	797246	4	-0.9118	3868	2804006	Autosome	0.00137945	0.00671682
tig00000148	1315619	1323775	6	5.6069	8156	2804006	Autosome	0.0029087	0.00671682
tig00000148	1639707	1643398	3	1.022	3691	2804006	Autosome	0.00131633	0.00671682
tig00000150	1222102	1223111	2	-5.4714	1009	2606905	Autosome	0.000387049	0.00131343
tig00000150	1700169	1702584	3	3.9907	2415	2606905	Autosome	0.000926386	0.00131343
tig00000155	43107	54456	5	2.0441	11349	1411060	Autosome	0.00804289	0.034569
tig00000155	253496	263133	4	1.8067	9637	1411060	Autosome	0.00682962	0.034569
tig00000155	1049954	1069077	9	-2.4171	19123	1411060	Autosome	0.0135522	0.034569
tig00000155	1070084	1078754	9	0.7788	8670	1411060	Autosome	0.00614432	0.034569
tig00000156	1291060	1293687	3	4.2615	2627	2803990	Autosome	0.000936879	0.000936879
tig00000159	1181235	1185788	5	-2.805	4553	2623610	Autosome	0.0017354	0.0021722
tig00000159	2283401	2284547	2	3.1573	1146	2623610	Autosome	0.000436803	0.0021722
tig00000162	52083	53091	2	-3.0343	1008	2381676	Autosome	0.000423231	0.00800403
tig00000162	1176543	1179546	4	2.0168	3003	2381676	Autosome	0.00126088	0.00800403
tig00000162	1255386	1262971	4	0.8161	7585	2381676	Autosome	0.00318473	0.00800403
tig00000162	1448487	1455954	5	1.9927	7467	2381676	Autosome	0.00313519	0.00800403
tig00000167	211481	218499	4	0.9343	7018	2504405	Autosome	0.00280226	0.00757385
tig00000167	473081	477310	4	2.7039	4229	2504405	Autosome	0.00168862	0.00757385
tig00000167	1036965	1044686	3	1.4885	7721	2504405	Autosome	0.00308297	0.00757385
tig00000171	977414	978476	2	-3.3742	1062	2436431	Autosome	0.000435883	0.006308
tig00000171	1152135	1165439	11	-0.8012	13304	2436431	Autosome	0.00546045	0.006308
tig00000171	1666051	1667054	2	1.762	1003	2436431	Autosome	0.000411668	0.006308
tig00000174	1910622	1912894	2	-2.2056	2272	2581957	Autosome	0.000879953	0.000879953
tig00000177	329136	331727	3	-0.7602	2591	2415637	Autosome	0.00107259	0.00510135
tig00000177	408623	416353	8	-4.0635	7730	2415637	Autosome	0.00319998	0.00510135
tig00000177	2227501	2229503	3	5.9943	2002	2415637	Autosome	0.000828767	0.00510135
tig00000180	351543	353704	3	-6.5499	2161	2661645	Autosome	0.000811904	0.000811904
tig00000182	278852	280123	2	-1.761	1271	2464709	Autosome	0.00051568	0.00742075
tig00000182	664549	665767	2	1.608	1218	2464709	Autosome	0.000494176	0.00742075
tig00000182	721699	726549	4	0.8281	4850	2464709	Autosome	0.00196778	0.00742075
tig00000182	1087906	1092547	3	0.862	4641	2464709	Autosome	0.00188298	0.00742075
tig00000182	1328979	1333022	3	1.9402	4043	2464709	Autosome	0.00164036	0.00742075
tig00000182	2263183	2265450	3	-2.7598	2267	2464709	Autosome	0.000919784	0.00742075
tig00000184	1304522	1305593	2	2.4083	1071	2402460	Autosome	0.000445793	0.00264937
tig00000184	1619879	1625173	6	-1.0078	5294	2402460	Autosome	0.00220357	0.00264937
tig00000185	382341	388853	3	1.6383	6512	886041	Autosome	0.00734955	0.0355954
tig00000185	527753	552780	20	-0.7691	25027	886041	Autosome	0.0282459	0.0355954
tig00000187	428162	431637	3	-1.9712	3475	2219623	Autosome	0.00156558	0.00576539
tig00000187	767376	771714	3	-2.5462	4338	2219623	Autosome	0.00195439	0.00576539
tig00000187	1561135	1566119	3	-2.2801	4984	2219623	Autosome	0.00224543	0.00576539
tig00000193	626948	628695	2	2.681	1747	2410012	Autosome	0.000724893	0.0157642
tig00000193	717887	728774	9	4.0862	10887	2410012	Autosome	0.0045174	0.0157642
tig00000193	1195767	1221125	23	9.141	25358	2410012	Autosome	0.0105219	0.0157642
tig00000196	0	4670	4	0.8847	4670	1998842	Autosome	0.00233635	0.0421634
tig00000196	27464	32290	5	-0.9142	4826	1998842	Autosome	0.0024144	0.0421634
tig00000196	937551	942188	5	5.5163	4637	1998842	Autosome	0.00231984	0.0421634
tig00000196	987184	988184	2	6.2007	1000	1998842	Autosome	0.00050029	0.0421634
tig00000196	1208801	1229742	15	-0.9407	20941	1998842	Autosome	0.0104766	0.0421634
tig00000196	1242956	1281335	26	-0.833	38379	1998842	Autosome	0.0192006	0.0421634
tig00000196	1368869	1378694	9	-1.2763	9825	1998842	Autosome	0.00491535	0.0421634
tig00000197	182524	185820	4	-1.904	3296	2164922	Autosome	0.00152246	0.00438861
tig00000197	563777	565923	3	-1.4386	2146	2164922	Autosome	0.00099126	0.00438861
tig00000197	737790	739817	3	-2.241	2027	2164922	Autosome	0.000936292	0.00438861
tig00000197	942067	944099	3	-8.7338	2032	2164922	Autosome	0.000938602	0.00438861
tig00000201	424272	447205	10	-2.0298	22933	2202744	Autosome	0.0104111	0.0153785
tig00000201	865314	874243	7	2.4977	8929	2202744	Autosome	0.00405358	0.0153785
tig00000201	1769102	1771115	3	-7.9203	2013	2202744	Autosome	0.00091386	0.0153785
tig00000204	0	35064	11	1.2313	35064	2226243	Autosome	0.0157503	0.0157503
tig00000210	114494	117362	3	2.2471	2868	2102549	Autosome	0.00136406	0.0372938
tig00000210	154867	159665	4	-0.7526	4798	2102549	Autosome	0.00228199	0.0372938
tig00000210	188537	190761	3	-5.4561	2224	2102549	Autosome	0.00105776	0.0372938
tig00000210	219591	223695	5	-4.2992	4104	2102549	Autosome	0.00195192	0.0372938
tig00000210	383784	388844	6	-5.7236	5060	2102549	Autosome	0.0024066	0.0372938
tig00000210	1841098	1900456	23	1.02	59358	2102549	Autosome	0.0282314	0.0372938
tig00000215	115020	128942	10	1.0033	13922	2006682	Autosome	0.00693782	0.00771024
tig00000215	878862	880412	2	-2.1362	1550	2006682	Autosome	0.000772419	0.00771024
tig00000218	436523	562937	91	-1.8163	126414	2065968	Autosome	0.0611888	0.0765893
tig00000218	882867	886715	4	1.3548	3848	2065968	Autosome	0.00186257	0.0765893
tig00000218	944541	945628	2	-1.7835	1087	2065968	Autosome	0.000526146	0.0765893
tig00000218	1944099	1945264	2	1.9203	1165	2065968	Autosome	0.0005639	0.0765893
tig00000218	1994441	1996818	3	-1.1103	2377	2065968	Autosome	0.00115055	0.0765893
tig00000218	2016696	2040036	8	0.8088	23340	2065968	Autosome	0.0112974	0.0765893
tig00000219	281999	287654	4	1.1533	5655	1890854	Autosome	0.00299071	0.00460797
tig00000219	1632659	1635717	4	-1.1363	3058	1890854	Autosome	0.00161726	0.00460797
tig00000222	59393	65648	6	2.1562	6255	1953818	Autosome	0.00320142	0.0336162
tig00000222	475297	483476	6	-0.9434	8179	1953818	Autosome	0.00418616	0.0336162
tig00000222	986303	990467	4	0.9598	4164	1953818	Autosome	0.00213121	0.0336162
tig00000222	1007967	1016663	9	1.2694	8696	1953818	Autosome	0.00445077	0.0336162
tig00000222	1604075	1608753	4	2.8067	4678	1953818	Autosome	0.00239429	0.0336162
tig00000222	1636513	1640446	3	2.0959	3933	1953818	Autosome	0.00201298	0.0336162
tig00000222	1867942	1877363	9	2.3609	9421	1953818	Autosome	0.00482184	0.0336162
tig00000222	1880825	1901179	16	5.8864	20354	1953818	Autosome	0.0104176	0.0336162
tig00000225	1876937	1879951	4	6.3943	3014	1890739	Autosome	0.00159409	0.00159409
tig00000228	960430	963760	2	-4.2525	3330	1932842	Autosome	0.00172285	0.00690434
tig00000228	1103718	1106999	4	3.8569	3281	1932842	Autosome	0.0016975	0.00690434
tig00000228	1157420	1161963	4	1.572	4543	1932842	Autosome	0.00235042	0.00690434
tig00000228	1214703	1216894	3	3.4588	2191	1932842	Autosome	0.00113356	0.00690434
tig00000233	234667	255179	8	-1.122	20512	1832206	Autosome	0.0111952	0.0165969
tig00000233	417701	422850	5	0.8492	5149	1832206	Autosome	0.00281027	0.0165969
tig00000233	1094341	1096669	3	6.1579	2328	1832206	Autosome	0.0012706	0.0165969
tig00000233	1616143	1618563	3	1.8289	2420	1832206	Autosome	0.00132081	0.0165969
tig00000234	333789	341121	4	-1.1642	7332	1693455	Autosome	0.00432961	0.0247724
tig00000234	422768	424403	2	3.1403	1635	1693455	Autosome	0.000965482	0.0247724
tig00000234	600624	603363	3	-1.1385	2739	1693455	Autosome	0.0016174	0.0247724
tig00000234	649332	651226	2	3.264	1894	1693455	Autosome	0.00111842	0.0247724
tig00000234	748577	765785	8	0.7618	17208	1693455	Autosome	0.0101615	0.0247724
tig00000234	811278	819999	5	-0.8718	8721	1693455	Autosome	0.00514983	0.0247724
tig00000234	1154737	1157159	3	-3.1645	2422	1693455	Autosome	0.00143021	0.0247724
tig00000237	373665	377522	2	3.5353	3857	993767	Autosome	0.00388119	0.0136762
tig00000237	885644	895378	6	0.9721	9734	993767	Autosome	0.00979505	0.0136762
tig00000244	567050	600108	18	1.8674	33058	682622	Autosome	0.048428	0.0899971
tig00000244	601149	629525	20	4.603	28376	682622	Autosome	0.0415691	0.0899971
tig00000248	99862	151606	20	-0.8604	51744	1795002	Autosome	0.0288267	0.0381353
tig00000248	1154425	1166734	10	-1.0601	12309	1795002	Autosome	0.00685737	0.0381353
tig00000248	1167974	1172374	5	-5.3271	4400	1795002	Autosome	0.00245125	0.0381353
tig00000252	796187	799195	4	6.1808	3008	1643131	Autosome	0.00183065	0.0215357
tig00000252	840254	845386	6	2.1238	5132	1643131	Autosome	0.00312331	0.0215357
tig00000252	1430047	1455593	7	0.7538	25546	1643131	Autosome	0.0155471	0.0215357
tig00000252	1467305	1469005	2	-2.2824	1700	1643131	Autosome	0.00103461	0.0215357
tig00000261	784793	789596	2	-3.2539	4803	1629532	Autosome	0.00294747	0.00421593
tig00000261	856815	858882	2	2.1811	2067	1629532	Autosome	0.00126846	0.00421593
tig00000262	283088	289274	4	0.9377	6186	1722292	Autosome	0.00359173	0.0163642
tig00000262	587774	596675	6	2.2001	8901	1722292	Autosome	0.00516811	0.0163642
tig00000262	687758	689625	2	-1.4642	1867	1722292	Autosome	0.00108402	0.0163642
tig00000262	1541517	1551658	8	-1.0148	10141	1722292	Autosome	0.00588808	0.0163642
tig00000262	1575861	1576950	2	7.0681	1089	1722292	Autosome	0.000632297	0.0163642
tig00000264	348388	354398	6	-1.7948	6010	1429053	Autosome	0.00420558	0.0437535
tig00000264	508426	509537	2	3.7682	1111	1429053	Autosome	0.000777438	0.0437535
tig00000264	708163	724294	7	1.0887	16131	1429053	Autosome	0.0112879	0.0437535
tig00000264	932040	950689	9	-0.8007	18649	1429053	Autosome	0.0130499	0.0437535
tig00000264	977599	993329	12	1.393	15730	1429053	Autosome	0.0110073	0.0437535
tig00000264	1358421	1363316	3	-1.0685	4895	1429053	Autosome	0.00342535	0.0437535
tig00000266	16774	30064	12	-2.7784	13290	1542928	Autosome	0.00861349	0.0107627
tig00000266	397302	400618	4	-4.1423	3316	1542928	Autosome	0.00214916	0.0107627
tig00000270	1476502	1479706	4	-6.2348	3204	1533667	Autosome	0.00208911	0.00208911
tig00000275	126695	134788	4	-1.2229	8093	1636423	Autosome	0.00494554	0.006227
tig00000275	567703	568708	2	-2.1844	1005	1636423	Autosome	0.000614144	0.006227
tig00000275	964988	966080	2	-3.0844	1092	1636423	Autosome	0.000667309	0.006227
tig00000278	0	3226	4	-2.998	3226	477067	Autosome	0.00676215	0.00676215
tig00000288	32867	49206	8	1.1136	16339	1503521	Autosome	0.0108672	0.0123843
tig00000288	698918	701199	3	-2.6738	2281	1503521	Autosome	0.00151711	0.0123843
tig00000290	516985	527705	10	-0.9967	10720	707732	Autosome	0.015147	0.015147
tig00000292	953696	955476	2	-2.369	1780	1464058	Autosome	0.0012158	0.0012158
tig00000293	743318	744322	2	-1.3311	1004	1404505	Autosome	0.000714843	0.00446065
tig00000293	776499	781760	6	0.7385	5261	1404505	Autosome	0.0037458	0.00446065
tig00000297	208833	211212	2	-3.1249	2379	1505460	Autosome	0.00158025	0.00357299
tig00000297	1161977	1164977	4	9.3438	3000	1505460	Autosome	0.00199275	0.00357299
tig00000305	737776	738779	2	2.8999	1003	1089528	Autosome	0.000920582	0.000920582
tig00000307	797558	798564	2	-3.3668	1006	1282533	Autosome	0.000784385	0.000784385
tig00000308	220521	223809	3	1.2115	3288	1281172	Autosome	0.0025664	0.0117322
tig00000308	260664	272407	7	-1.0038	11743	1281172	Autosome	0.00916583	0.0117322
tig00000313	314289	315317	2	-2.4457	1028	1205120	Autosome	0.000853027	0.00528412
tig00000313	571616	575951	5	-2.0544	4335	1205120	Autosome	0.00359715	0.00528412
tig00000313	1091963	1092968	2	9.2093	1005	1205120	Autosome	0.000833942	0.00528412
tig00000317	99777	102893	4	-1.9831	3116	1301840	Autosome	0.00239354	0.00879294
tig00000317	532701	536919	3	6.1212	4218	1301840	Autosome	0.00324003	0.00879294
tig00000317	1036149	1040262	4	-6.0618	4113	1301840	Autosome	0.00315937	0.00879294
tig00000320	280458	292294	10	-0.9462	11836	1355164	Autosome	0.008734	0.008734
tig00000321	0	6199	5	-1.4944	6199	1301841	Autosome	0.00476172	0.0187581
tig00000321	212147	223554	11	0.8498	11407	1301841	Autosome	0.00876221	0.0187581
tig00000321	829514	836328	3	1.7426	6814	1301841	Autosome	0.00523413	0.0187581
tig00000324	176072	179073	4	6.9246	3001	1198681	Autosome	0.00250359	0.00250359
tig00000325	127160	128588	2	6.705	1428	1232743	Autosome	0.00115839	0.00115839
tig00000328	98006	116507	18	0.7952	18501	1175866	Autosome	0.0157339	0.0258796
tig00000328	448625	452427	3	-5.7566	3802	1175866	Autosome	0.00323336	0.0258796
tig00000328	931499	939627	7	-0.7531	8128	1175866	Autosome	0.00691235	0.0258796
tig00000332	146089	149162	4	-5.2851	3073	1251826	Autosome	0.00245481	0.00503744
tig00000332	1181478	1184711	4	1.8093	3233	1251826	Autosome	0.00258263	0.00503744
tig00000333	720398	737039	7	1.2747	16641	991242	Autosome	0.016788	0.016788
tig00000335	331804	334813	4	8.5466	3009	1259539	Autosome	0.00238897	0.00510345
tig00000335	672916	676335	3	-1.5784	3419	1259539	Autosome	0.00271449	0.00510345
tig00000341	330907	427766	35	-0.9286	96859	1128588	Autosome	0.0858232	0.112583
tig00000341	696263	714289	15	0.9243	18026	1128588	Autosome	0.0159722	0.112583
tig00000341	801019	813194	9	0.8075	12175	1128588	Autosome	0.0107878	0.112583
tig00000346	86780	91562	3	1.8182	4782	989437	Autosome	0.00483305	0.0402441
tig00000346	373806	392207	5	1.3296	18401	989437	Autosome	0.0185974	0.0402441
tig00000346	609600	612217	2	-2.7685	2617	989437	Autosome	0.00264494	0.0402441
tig00000346	973356	987375	7	-1.2116	14019	989437	Autosome	0.0141687	0.0402441
tig00000347	541414	543097	2	-4.5788	1683	1255638	Autosome	0.00134035	0.00134035
tig00000352	348059	356028	7	1.0148	7969	1102483	Autosome	0.00722823	0.0184121
tig00000352	1022114	1034444	5	1.2004	12330	1102483	Autosome	0.0111838	0.0184121
tig00000360	357631	369027	4	3.0821	11396	1211846	Autosome	0.00940384	0.0230912
tig00000360	430425	447012	12	4.4756	16587	1211846	Autosome	0.0136874	0.0230912
tig00000363	284894	290259	6	-1.7693	5365	1036521	Autosome	0.00517597	0.00892215
tig00000363	312987	316870	4	0.9631	3883	1036521	Autosome	0.00374619	0.00892215
tig00000364	310969	313169	2	1.8637	2200	1011486	Autosome	0.00217502	0.0169365
tig00000364	710541	725472	5	1.1702	14931	1011486	Autosome	0.0147614	0.0169365
tig00000368	244662	256167	11	-1.775	11505	1076404	Autosome	0.0106884	0.0302229
tig00000368	539383	541898	3	2.3593	2515	1076404	Autosome	0.00233648	0.0302229
tig00000368	908003	915972	8	0.831	7969	1076404	Autosome	0.00740335	0.0302229
tig00000368	960061	970604	6	-0.9264	10543	1076404	Autosome	0.00979465	0.0302229
tig00000379	336745	339759	4	-4.272	3014	1195057	Autosome	0.00252206	0.0165523
tig00000379	604261	607599	4	2.8626	3338	1195057	Autosome	0.00279317	0.0165523
tig00000379	712184	725613	7	0.9	13429	1195057	Autosome	0.0112371	0.0165523
tig00000381	0	21351	10	-1.7102	21351	931707	Autosome	0.022916	0.0483446
tig00000381	22758	25793	4	-2.6995	3035	931707	Autosome	0.00325746	0.0483446
tig00000381	116663	121198	5	-0.7481	4535	931707	Autosome	0.00486741	0.0483446
tig00000381	459443	461890	2	2.1457	2447	931707	Autosome	0.00262636	0.0483446
tig00000381	914509	928184	4	1.1547	13675	931707	Autosome	0.0146774	0.0483446
tig00000382	158052	160947	3	-3.9757	2895	1142653	Autosome	0.00253358	0.00607271
tig00000382	437817	441861	4	-1.0105	4044	1142653	Autosome	0.00353913	0.00607271
Y_tig00000385	14732	19663	5	-1.7202	4931	239750	Y-like	0.0205673	0.0205673
tig00000386	459369	461369	3	-6.1841	2000	1051401	Autosome	0.00190222	0.0186684
tig00000386	780807	787069	4	-7.0532	6262	1051401	Autosome	0.00595586	0.0186684
tig00000386	788075	793537	6	-2.5553	5462	1051401	Autosome	0.00519497	0.0186684
tig00000386	981911	987815	4	-0.861	5904	1051401	Autosome	0.00561536	0.0186684
tig00000390	141406	143740	3	0.9112	2334	1002348	Autosome	0.00232853	0.0177653
tig00000390	531228	546701	4	1.0254	15473	1002348	Autosome	0.0154368	0.0177653
tig00000391	930222	1022406	5	1.0233	92184	1033949	Autosome	0.0891572	0.0891572
tig00000392	549735	551748	3	6.8941	2013	1079525	Autosome	0.00186471	0.00186471
tig00000396	14449	18414	3	-1.2215	3965	923418	Autosome	0.00429383	0.00429383
tig00000399	0	30693	20	2.1874	30693	1004698	Autosome	0.0305495	0.0467145
tig00000399	121516	123611	3	1.6414	2095	1004698	Autosome	0.0020852	0.0467145
tig00000399	397541	411687	13	0.8303	14146	1004698	Autosome	0.0140799	0.0467145
tig00000402	31254	43494	8	-0.8926	12240	223583	Autosome	0.0547448	0.0547448
tig00000405	414757	420225	3	-1.2597	5468	1002434	Autosome	0.00545472	0.020966
tig00000405	676591	691139	8	1.5185	14548	1002434	Autosome	0.0145127	0.020966
tig00000405	869203	870204	2	5.3122	1001	1002434	Autosome	0.000998569	0.020966
tig00000412	614884	621664	5	-6.14	6780	875188	Autosome	0.00774691	0.0212949
tig00000412	767887	779744	9	0.75	11857	875188	Autosome	0.0135479	0.0212949
tig00000418	9533	16477	7	1.0672	6944	895400	Autosome	0.00775519	0.0113234
tig00000418	52379	55574	3	-2.0615	3195	895400	Autosome	0.00356824	0.0113234
tig00000423	120164	137982	15	-1.6767	17818	892845	Autosome	0.0199564	0.0244712
tig00000423	278835	280858	3	2.4977	2023	892845	Autosome	0.00226579	0.0244712
tig00000423	719323	721331	3	3.5521	2008	892845	Autosome	0.00224899	0.0244712
tig00000432	138264	145945	5	-1.2716	7681	172578	Autosome	0.0445074	0.0445074
tig00000435	814434	815867	2	-2.2043	1433	903199	Autosome	0.00158658	0.00158658
tig00000437	533888	540305	5	1.5644	6417	1239894	Autosome	0.00517544	0.00517544
tig00000443	246687	259683	7	1.0393	12996	917767	Autosome	0.0141605	0.0658893
tig00000443	377137	378428	2	2.5165	1291	917767	Autosome	0.00140668	0.0658893
tig00000443	662137	677199	8	-1.0546	15062	917767	Autosome	0.0164116	0.0658893
tig00000443	785352	791677	7	-0.7817	6325	917767	Autosome	0.00689173	0.0658893
tig00000443	843020	867817	24	-0.7853	24797	917767	Autosome	0.0270188	0.0658893
tig00000445	186178	187193	2	5.4615	1015	897514	Autosome	0.0011309	0.0011309
tig00000448	200434	203447	4	6.2853	3013	459414	Autosome	0.00655835	0.00655835
MSY_tig00000455	784825	802139	7	1.9704	17314	808180	MSY	0.0214234	0.0214234
tig00000457	336552	340223	3	-2.0446	3671	772465	Autosome	0.00475232	0.00720033
tig00000457	341613	343504	2	-7.9206	1891	772465	Autosome	0.00244801	0.00720033
tig00000459	91979	98854	4	0.866	6875	956067	Autosome	0.00719092	0.0125148
tig00000459	799099	804189	4	1.0143	5090	956067	Autosome	0.00532389	0.0125148
tig00000460	792091	795323	4	-2.4594	3232	917022	Autosome	0.00352445	0.00352445
tig00000465	493770	498098	5	-0.8418	4328	847967	Autosome	0.00510397	0.0164747
tig00000465	522027	530387	7	1.2617	8360	847967	Autosome	0.00985887	0.0164747
tig00000465	616474	617756	2	6.8074	1282	847967	Autosome	0.00151185	0.0164747
tig00000470	866841	869242	2	-10.3159	2401	944034	Autosome	0.00254334	0.00254334
tig00000473	199085	201402	3	-1.6008	2317	672299	Autosome	0.00344638	0.0109282
tig00000473	202465	204473	3	-9.0496	2008	672299	Autosome	0.00298677	0.0109282
tig00000473	205485	208507	4	-1.9968	3022	672299	Autosome	0.00449502	0.0109282
tig00000476	165189	175698	8	0.781	10509	843258	Autosome	0.0124624	0.0302493
tig00000476	305885	314156	5	-1.0164	8271	843258	Autosome	0.00980839	0.0302493
tig00000476	438516	445244	5	-2.9903	6728	843258	Autosome	0.00797858	0.0302493
tig00000478	248377	290545	26	0.82	42168	827533	Autosome	0.0509563	0.1297
tig00000478	346841	359752	13	-4.4599	12911	827533	Autosome	0.0156018	0.1297
tig00000478	360753	393913	26	-0.8586	33160	827533	Autosome	0.0400709	0.1297
tig00000478	394917	402718	8	-7.0823	7801	827533	Autosome	0.00942681	0.1297
tig00000478	514683	515687	2	8.0939	1004	827533	Autosome	0.00121324	0.1297
tig00000478	788094	794885	7	-2.8298	6791	827533	Autosome	0.00820632	0.1297
tig00000478	821653	825149	3	-0.9927	3496	827533	Autosome	0.0042246	0.1297
tig00000495	380070	398138	10	-5.3221	18068	667571	Autosome	0.0270653	0.0270653
tig00000497	645377	647467	3	2.0907	2090	853393	Autosome	0.00244905	0.00244905
tig00000503	394084	398525	4	-1.1238	4441	678063	Autosome	0.00654954	0.048028
tig00000503	418675	423151	4	-0.8088	4476	678063	Autosome	0.00660116	0.048028
tig00000503	444402	452698	9	0.8717	8296	678063	Autosome	0.0122349	0.048028
tig00000503	473073	488426	8	0.7743	15353	678063	Autosome	0.0226424	0.048028
tig00000507	458089	460524	2	1.5636	2435	797742	Autosome	0.00305237	0.00305237
tig00000511	234494	248551	11	-0.8087	14057	327799	Autosome	0.042883	0.042883
tig00000512	538824	541807	3	2.1933	2983	784526	Autosome	0.0038023	0.00696471
tig00000512	668825	671306	3	0.812	2481	784526	Autosome	0.00316242	0.00696471
tig00000517	275805	278931	2	-2.1123	3126	736953	Autosome	0.00424179	0.00424179
tig00000521	192916	198736	4	0.8624	5820	734264	Autosome	0.0079263	0.0105916
tig00000521	549091	551048	2	2.8936	1957	734264	Autosome	0.00266525	0.0105916
tig00000536	177676	191324	13	4.7904	13648	789930	Autosome	0.0172775	0.0172775
MSY_tig00000542	0	14482	12	5.2013	14482	659802	MSY	0.021949	0.0431523
MSY_tig00000542	81129	83584	3	4.1537	2455	659802	MSY	0.00372081	0.0431523
MSY_tig00000542	230577	233625	4	-9.0312	3048	659802	MSY	0.00461957	0.0431523
MSY_tig00000542	234630	242094	3	-3.3791	7464	659802	MSY	0.0113125	0.0431523
MSY_tig00000542	275096	276119	2	3.2365	1023	659802	MSY	0.00155047	0.0431523
tig00000545	29650	35550	4	2.969	5900	896905	Autosome	0.00657818	0.0507334
tig00000545	44654	48329	4	-4.9025	3675	896905	Autosome	0.00409742	0.0507334
tig00000545	121273	128349	5	1.7277	7076	896905	Autosome	0.00788935	0.0507334
tig00000545	499651	526496	16	-1.5052	26845	896905	Autosome	0.0299307	0.0507334
tig00000545	878010	880017	3	7.2163	2007	896905	Autosome	0.0022377	0.0507334
tig00000548	94561	95652	2	2.5398	1091	678471	Autosome	0.00160803	0.00160803
tig00000552	75296	79346	5	-2.9531	4050	717057	Autosome	0.00564809	0.0595336
tig00000552	274690	277717	4	-0.8321	3027	717057	Autosome	0.00422142	0.0595336
tig00000552	370265	374276	5	-1.0256	4011	717057	Autosome	0.0055937	0.0595336
tig00000552	384767	416368	13	-0.8401	31601	717057	Autosome	0.0440704	0.0595336
tig00000554	158678	161882	3	11.0003	3204	738118	Autosome	0.00434077	0.0806334
tig00000554	339034	347530	8	-2.9313	8496	738118	Autosome	0.0115104	0.0806334
tig00000554	384954	394663	7	-2.7249	9709	738118	Autosome	0.0131537	0.0806334
tig00000554	451090	452163	2	-8.8786	1073	738118	Autosome	0.0014537	0.0806334
tig00000554	453172	461863	3	-1.7594	8691	738118	Autosome	0.0117745	0.0806334
tig00000554	706814	735158	14	1.8067	28344	738118	Autosome	0.0384004	0.0806334
tig00000557	207447	208760	2	-3.1472	1313	701795	Autosome	0.00187092	0.00187092
tig00000565	188921	189921	2	2.9652	1000	767867	Autosome	0.00130231	0.00670168
tig00000565	512070	515023	3	-1.487	2953	767867	Autosome	0.00384572	0.00670168
tig00000565	651152	652345	2	4.1968	1193	767867	Autosome	0.00155365	0.00670168
tig00000569	186312	188325	3	-4.3626	2013	642803	Autosome	0.0031316	0.0234364
tig00000569	190203	196751	5	-0.9316	6548	642803	Autosome	0.0101866	0.0234364
tig00000569	225558	232062	6	-0.8825	6504	642803	Autosome	0.0101182	0.0234364
tig00000572	0	3267	4	-1.087	3267	654318	Autosome	0.00499299	0.0337084
tig00000572	168469	169683	2	1.5751	1214	654318	Autosome	0.00185537	0.0337084
tig00000572	433581	450093	10	-1.1033	16512	654318	Autosome	0.0252354	0.0337084
tig00000572	455148	456211	2	-8.6869	1063	654318	Autosome	0.00162459	0.0337084
tig00000573	361198	364550	3	4.606	3352	584991	Autosome	0.00573	0.00573
tig00000576	266150	278716	11	-1.2318	12566	509347	Autosome	0.0246708	0.0246708
tig00000579	619375	632700	9	-1.7444	13325	669334	Autosome	0.0199078	0.0199078
tig00000587	428279	431963	4	-0.9946	3684	584127	Autosome	0.00630685	0.00630685
tig00000589	59125	66457	3	1.8326	7332	590526	Autosome	0.012416	0.012416
tig00000593	120156	131739	5	-0.859	11583	595899	Autosome	0.0194379	0.035694
tig00000593	152506	155965	4	1.356	3459	595899	Autosome	0.00580467	0.035694
tig00000593	165152	171380	5	-1.6362	6228	595899	Autosome	0.0104514	0.035694
tig00000601	284128	289847	5	-1.4647	5719	542892	Autosome	0.0105343	0.0105343
tig00000605	246072	249363	3	1.7145	3291	629280	Autosome	0.00522979	0.00522979
tig00000608	0	4597	5	1.3634	4597	604862	Autosome	0.00760008	0.00760008
tig00000615	546076	554850	7	2.1263	8774	589737	Autosome	0.0148778	0.0148778
tig00000616	68388	71717	4	-2.9891	3329	587469	Autosome	0.00566668	0.0369279
tig00000616	460569	476582	2	-3.6256	16013	587469	Autosome	0.0272576	0.0369279
tig00000616	514372	516724	3	-1.284	2352	587469	Autosome	0.00400362	0.0369279
tig00000620	54555	74172	17	-0.7663	19617	231562	Autosome	0.084716	0.084716
tig00000621	374142	386352	3	1.7939	12210	521582	Autosome	0.0234096	0.0234096
tig00000622	115788	120364	5	-2.2185	4576	575293	Autosome	0.00795421	0.0301794
tig00000622	184677	197463	8	-2.314	12786	575293	Autosome	0.0222252	0.0301794
tig00000630	564470	567226	2	2.4274	2756	653589	Autosome	0.00421672	0.00421672
Y_tig00000637	489473	490940	2	1.0353	1467	492791	Y-like	0.00297692	0.00297692
tig00000644	45244	57825	2	1.6304	12581	553493	Autosome	0.0227302	0.0227302
tig00000656	106956	110711	3	-0.929	3755	649287	Autosome	0.00578327	0.0160622
tig00000656	183364	186205	3	1.9966	2841	649287	Autosome	0.00437557	0.0160622
tig00000656	522289	526122	3	-1.1436	3833	649287	Autosome	0.0059034	0.0160622
tig00000658	336513	343593	7	-7.6876	7080	463236	Autosome	0.0152838	0.0152838
tig00000659	0	4816	3	3.3057	4816	543241	Autosome	0.00886531	0.0113283
tig00000659	314121	315459	2	-3.0247	1338	543241	Autosome	0.002463	0.0113283
tig00000666	196952	200640	4	5.2801	3688	481681	Autosome	0.00765652	0.00765652
tig00000677	268957	274172	6	-4.1885	5215	606503	Autosome	0.00859847	0.00859847
tig00000679	178089	181399	4	-1.0874	3310	376715	Autosome	0.00878648	0.00878648
tig00000682	214936	218487	4	-1.1431	3551	527773	Autosome	0.00672827	0.0107243
tig00000682	507985	510094	3	-2.5685	2109	527773	Autosome	0.00399604	0.0107243
tig00000690	364258	370299	7	-3.949	6041	477321	Autosome	0.0126561	0.106947
tig00000690	371304	401068	16	-1.2647	29764	477321	Autosome	0.0623564	0.106947
tig00000690	402069	417312	15	-4.7692	15243	477321	Autosome	0.0319345	0.106947
tig00000693	355727	356787	2	-3.6549	1060	460230	Autosome	0.0023032	0.0023032
tig00000701	250536	252576	3	2.961	2040	448742	Autosome	0.00454604	0.00454604
tig00000702	341656	351350	4	-1.1213	9694	408383	Autosome	0.0237375	0.0237375
tig00000707	180226	192361	9	0.7497	12135	392580	Autosome	0.0309109	0.0360334
tig00000707	193361	195372	3	2.9588	2011	392580	Autosome	0.00512252	0.0360334
MSY_tig00000708	75847	77949	3	-4.5978	2102	470147	MSY	0.00447094	0.00447094
tig00000726	53026	59082	6	-0.9497	6056	450257	Autosome	0.0134501	0.053163
tig00000726	187189	205070	9	0.7392	17881	450257	Autosome	0.0397129	0.053163
tig00000743	315812	326096	5	-1.0697	10284	349486	Autosome	0.0294261	0.0294261
tig00000755	382424	389628	3	1.635	7204	401441	Autosome	0.0179454	0.0179454
tig00000757	184463	188609	5	1.0512	4146	377775	Autosome	0.0109748	0.0190907
tig00000757	283494	286560	4	-6.3051	3066	377775	Autosome	0.00811594	0.0190907
tig00000758	229242	233682	5	-1.2662	4440	337945	Autosome	0.0131382	0.0440545
tig00000758	253707	264155	6	-2.0114	10448	337945	Autosome	0.0309163	0.0440545
tig00000759	53736	62060	5	-3.0408	8324	369363	Autosome	0.0225361	0.120627
tig00000759	177056	189188	11	-7.0096	12132	369363	Autosome	0.0328457	0.120627
tig00000759	190650	196934	6	-2.6486	6284	369363	Autosome	0.0170131	0.120627
tig00000759	198000	215815	14	-0.7878	17815	369363	Autosome	0.0482317	0.120627
tig00000774	385423	411318	18	-0.8295	25895	414588	Autosome	0.0624596	0.0624596
tig00000781	30014	31017	2	-3.0801	1003	317436	Autosome	0.00315969	0.0388015
tig00000781	138496	149810	5	0.7928	11314	317436	Autosome	0.0356418	0.0388015
tig00000783	140724	153892	13	-4.8456	13168	415274	Autosome	0.0317092	0.047164
tig00000783	154902	161320	7	-1.7184	6418	415274	Autosome	0.0154549	0.047164
tig00000788	208353	213892	5	0.8665	5539	340778	Autosome	0.016254	0.016254
tig00000789	14052	23408	8	-0.7929	9356	311921	Autosome	0.0299948	0.0299948
tig00000795	59684	61920	3	3.7103	2236	336729	Autosome	0.00664035	0.0126155
tig00000795	263121	265133	3	-8.8875	2012	336729	Autosome	0.00597513	0.0126155
tig00000802	119294	127213	6	-1.4112	7919	316675	Autosome	0.0250067	0.0250067
tig00000814	317916	320047	3	3.3806	2131	394617	Autosome	0.00540017	0.10383
tig00000814	337008	342337	6	-5.773	5329	394617	Autosome	0.0135042	0.10383
tig00000814	343337	347504	5	-1.5457	4167	394617	Autosome	0.0105596	0.10383
tig00000814	363536	392882	22	-0.8626	29346	394617	Autosome	0.0743658	0.10383
tig00000826	145239	147382	3	2.0316	2143	288738	Autosome	0.00742195	0.00742195
tig00000827	177236	189073	10	-3.411	11837	410282	Autosome	0.0288509	0.0288509
tig00000831	249466	253805	5	-2.3235	4339	305409	Autosome	0.0142072	0.0142072
tig00000838	139251	144310	6	-5.7697	5059	339888	Autosome	0.0148843	0.0294862
tig00000838	290830	295793	5	4.6618	4963	339888	Autosome	0.0146019	0.0294862
tig00000851	218727	226324	6	-1.0866	7597	266788	Autosome	0.0284758	0.0284758
tig00000853	138396	142139	3	4.1264	3743	364751	Autosome	0.0102618	0.0102618
tig00000856	151356	165061	12	6.0778	13705	273666	Autosome	0.0500793	0.0500793
tig00000865	124890	132270	7	2.4471	7380	316838	Autosome	0.0232927	0.0364319
tig00000865	153022	155165	3	1.961	2143	316838	Autosome	0.00676371	0.0364319
tig00000865	292140	294160	3	0.9051	2020	316838	Autosome	0.0063755	0.0364319
tig00000883	141332	151785	10	3.3955	10453	273361	Autosome	0.0382388	0.0382388
tig00000884	23058	25120	3	-5.3824	2062	265128	Autosome	0.00777738	0.108253
tig00000884	118956	143175	19	-1.837	24219	265128	Autosome	0.0913483	0.108253
tig00000884	184748	187168	3	-2.7094	2420	265128	Autosome	0.00912767	0.108253
tig00000889	0	10794	6	1.4207	10794	217780	Autosome	0.0495638	0.0495638
tig00000891	71189	74428	4	-0.9285	3239	248656	Autosome	0.013026	0.013026
tig00000905	146238	149272	3	2.3391	3034	255236	Autosome	0.011887	0.011887
tig00000911	47281	184204	79	1.4205	136923	263011	Autosome	0.520598	0.520598
tig00000915	204641	208681	5	-0.9667	4040	241655	Autosome	0.016718	0.0756078
tig00000915	223436	237667	6	0.9339	14231	241655	Autosome	0.0588897	0.0756078
tig00000921	13753	21700	7	-1.6614	7947	218483	Autosome	0.0363735	0.218383
tig00000921	103914	136492	15	-2.3681	32578	218483	Autosome	0.14911	0.218383
tig00000921	173704	180892	7	-2.0296	7188	218483	Autosome	0.0328996	0.218383
tig00000942	77595	79646	3	-4.6122	2051	139845	Autosome	0.0146662	0.0146662
tig00000943	159506	163679	5	-1.1386	4173	178754	Autosome	0.0233449	0.0233449
tig00000956	20198	36194	16	0.8268	15996	148186	Autosome	0.107945	0.107945
tig00000961	17003	24514	5	-1.4278	7511	271978	Autosome	0.0276162	0.0276162
tig00000969	150519	155900	4	1.1008	5381	157632	Autosome	0.0341365	0.0341365
tig00000983	57525	67906	7	1.1813	10381	146385	Autosome	0.0709157	0.0709157
tig00001000	149136	154179	4	2.0087	5043	201466	Autosome	0.0250315	0.0250315
tig00001018	0	45949	20	-0.8348	45949	155698	Autosome	0.295116	0.846941
tig00001018	47120	87800	34	-5.1775	40680	155698	Autosome	0.261275	0.846941
tig00001018	88803	122947	21	-1.7274	34144	155698	Autosome	0.219296	0.846941
tig00001018	137650	148744	8	-5.6813	11094	155698	Autosome	0.0712533	0.846941
tig00001044	41346	44036	3	6.9442	2690	102044	Autosome	0.0263612	0.0263612
tig00001050	84207	152544	13	-0.8096	68337	194503	Autosome	0.351342	0.351342
tig00001077	0	108879	52	-1.0684	108879	109476	Autosome	0.994547	0.994547
tig00001105	33525	46315	4	2.1098	12790	81295	Autosome	0.157328	0.157328
tig00001114	0	12042	3	-0.8395	12042	82676	Autosome	0.145653	0.145653
tig00001141	99106	104939	6	-4.7836	5833	105912	Autosome	0.055074	0.055074
tig00001167	21005	31065	7	-0.7834	10060	75954	Autosome	0.132449	0.132449
tig00001236	0	4241	4	2.3361	4241	43486	Autosome	0.0975256	0.242124
tig00001236	32778	39066	5	1.699	6288	43486	Autosome	0.144598	0.242124
tig00001239	57308	61981	5	-2.1774	4673	103437	Autosome	0.0451773	0.0451773
tig00001248	0	50748	27	-1.4891	50748	52163	Autosome	0.972873	0.972873
MSY_tig00001274	0	15973	10	6.4186	15973	50333	MSY	0.317346	0.317346
tig00001277	0	51306	24	0.742	51306	52768	Autosome	0.972294	0.972294
tig00001285	0	43291	5	0.7934	43291	62540	Autosome	0.692213	0.692213
tig00002164	0	6202	2	1.1016	6202	8422	Autosome	0.736405	0.736405
tig00002741	0	27013	9	-0.8109	27013	28393	Autosome	0.951396	0.951396
Y_tig00004323	195476	196483	2	4.1003	1007	13289677	Y-like	7.57731e-05	0.0128594
Y_tig00004323	376356	381543	6	0.9415	5187	13289677	Y-like	0.000390303	0.0128594
Y_tig00004323	2572593	2577743	5	0.8452	5150	13289677	Y-like	0.000387519	0.0128594
Y_tig00004323	2807101	2817419	7	-0.8172	10318	13289677	Y-like	0.000776392	0.0128594
Y_tig00004323	2837944	2864554	12	1.7359	26610	13289677	Y-like	0.00200231	0.0128594
Y_tig00004323	2993590	3000998	2	1.2266	7408	13289677	Y-like	0.000557425	0.0128594
Y_tig00004323	3895522	3904064	7	0.8987	8542	13289677	Y-like	0.000642755	0.0128594
Y_tig00004323	4092771	4098045	3	-0.8897	5274	13289677	Y-like	0.000396849	0.0128594
Y_tig00004323	5247766	5249918	3	1.3438	2152	13289677	Y-like	0.00016193	0.0128594
Y_tig00004323	6842859	6852562	8	-1.0097	9703	13289677	Y-like	0.000730116	0.0128594
Y_tig00004323	7000865	7004016	3	4.0095	3151	13289677	Y-like	0.000237101	0.0128594
Y_tig00004323	11419076	11420077	2	-7.0852	1001	13289677	Y-like	7.53216e-05	0.0128594
Y_tig00004323	11421082	11423082	3	-1.0769	2000	13289677	Y-like	0.000150493	0.0128594
Y_tig00004323	11818120	11824259	5	-2.0335	6139	13289677	Y-like	0.000461937	0.0128594
Y_tig00004323	11942050	11951635	5	0.8291	9585	13289677	Y-like	0.000721236	0.0128594
Y_tig00004323	11975065	11977330	2	2.9537	2265	13289677	Y-like	0.000170433	0.0128594
Y_tig00004323	12098944	12121210	15	-0.8444	22266	13289677	Y-like	0.00167544	0.0128594
Y_tig00004323	12375908	12380625	4	1.13	4717	13289677	Y-like	0.000354937	0.0128594
Y_tig00004323	12625409	12634768	10	0.8504	9359	13289677	Y-like	0.000704231	0.0128594
Y_tig00004323	12642948	12646505	4	0.7627	3557	13289677	Y-like	0.000267651	0.0128594
Y_tig00004323	12667362	12692868	12	0.7738	25506	13289677	Y-like	0.00191923	0.0128594
tig00004326	569971	574039	5	3.6333	4068	5592715	Autosome	0.000727375	0.00816383
tig00004326	787012	801567	11	-0.7598	14555	5592715	Autosome	0.00260249	0.00816383
tig00004326	878624	881400	3	-1.3138	2776	5592715	Autosome	0.00049636	0.00816383
tig00004326	936528	944282	6	-1.8945	7754	5592715	Autosome	0.00138645	0.00816383
tig00004326	1919821	1920825	2	-1.5984	1004	5592715	Autosome	0.000179519	0.00816383
tig00004326	2719814	2729196	10	-0.9681	9382	5592715	Autosome	0.00167754	0.00816383
tig00004326	3244571	3250690	6	1.1014	6119	5592715	Autosome	0.0010941	0.00816383
tig00004328	171600	228698	17	-0.7927	57098	5575783	Autosome	0.0102404	0.0178147
tig00004328	999616	1003660	4	-3.1593	4044	5575783	Autosome	0.000725279	0.0178147
tig00004328	1153961	1172014	13	-0.879	18053	5575783	Autosome	0.00323775	0.0178147
tig00004328	1470905	1473832	2	-1.3691	2927	5575783	Autosome	0.000524949	0.0178147
tig00004328	3380489	3382872	3	-1.1204	2383	5575783	Autosome	0.000427384	0.0178147
tig00004328	3475148	3478229	3	-1.6214	3081	5575783	Autosome	0.000552568	0.0178147
tig00004328	3532989	3537546	4	4.7442	4557	5575783	Autosome	0.000817284	0.0178147
tig00004328	5208209	5215397	4	-5.9682	7188	5575783	Autosome	0.00128915	0.0178147
tig00004331	1054219	1056430	3	-8.6646	2211	2636474	Autosome	0.00083862	0.00083862
tig00004332	166902	230226	13	0.926	63324	1011033	Autosome	0.062633	0.093086
tig00004332	874371	905160	16	-3.4129	30789	1011033	Autosome	0.030453	0.093086
tig00004335	113323	121389	4	-4.8806	8066	978967	Autosome	0.0082393	0.00926589
tig00004335	552022	553027	2	-2.643	1005	978967	Autosome	0.00102659	0.00926589
tig00004338	355462	380697	12	0.7876	25235	489673	Autosome	0.0515344	0.0838784
tig00004338	398304	414142	16	-3.9186	15838	489673	Autosome	0.032344	0.0838784
tig00004340	173764	244697	36	-1.1688	70933	597054	Autosome	0.118805	0.118805
tig00004341	17693	46939	13	0.8876	29246	825910	Autosome	0.0354106	0.0451102
tig00004341	420389	428400	2	2.4124	8011	825910	Autosome	0.0096996	0.0451102
tig00004348	0	71735	2	1.1658	71735	139601	Autosome	0.513857	0.513857
tig00004349	141763	143319	2	3.3683	1556	457247	Autosome	0.00340297	0.00340297
tig00004350	0	7685	2	1.3217	7685	28388	Autosome	0.270713	0.270713
tig00004355	201452	213793	7	-1.0063	12341	434351	Autosome	0.0284125	0.0284125
tig00004359	279353	280359	2	4.2871	1006	413879	Autosome	0.00243066	0.00243066
tig00004361	0	27872	13	-1.1535	27872	193416	Autosome	0.144104	0.159635
tig00004361	189078	192082	4	-2.5681	3004	193416	Autosome	0.0155313	0.159635
tig00004364	47522	56345	8	-0.7756	8823	111634	Autosome	0.0790351	0.0790351
tig00004367	0	28198	4	-0.9988	28198	60624	Autosome	0.465129	0.465129
tig00004369	0	24289	2	-1.1736	24289	29297	Autosome	0.829061	0.829061
tig00004371	0	38801	3	-0.8536	38801	40040	Autosome	0.969056	0.969056
tig00004372	0	63393	6	-0.7805	63393	71025	Autosome	0.892545	0.892545
tig00004383	0	18340	2	-1.1374	18340	20709	Autosome	0.885605	0.885605
tig00100741	402998	404270	2	-5.9391	1272	2639690	Autosome	0.000481875	0.00438764
tig00100741	576925	578846	2	2.1266	1921	2639690	Autosome	0.000727737	0.00438764
tig00100741	1566938	1569463	3	-1.6509	2525	2639690	Autosome	0.000956552	0.00438764
tig00100741	1928220	1931513	4	1.7357	3293	2639690	Autosome	0.00124749	0.00438764
tig00100741	2272344	2274915	3	0.9361	2571	2639690	Autosome	0.000973978	0.00438764
tig00100745	96918	97918	2	-6.5731	1000	1653025	Autosome	0.000604952	0.000604952
tig00100749	28039	30052	3	7.103	2013	1385635	Autosome	0.00145276	0.0333486
tig00100749	553374	557706	5	-0.9021	4332	1385635	Autosome	0.00312636	0.0333486
tig00100749	1154092	1193956	24	1.5859	39864	1385635	Autosome	0.0287695	0.0333486
tig00100751	0	15805	6	0.8398	15805	27428	Autosome	0.576236	0.576236
MSY_tig00100752	288596	289678	2	-7.3825	1082	1504067	MSY	0.000719383	0.0278212
MSY_tig00100752	452412	483278	16	2.6182	30866	1504067	MSY	0.0205217	0.0278212
MSY_tig00100752	933227	943124	5	4.0735	9897	1504067	MSY	0.00658016	0.0278212
tig00100755	0	32575	12	1.5617	32575	938038	Autosome	0.0347267	0.0573804
tig00100755	33610	40810	5	2.1642	7200	938038	Autosome	0.0076756	0.0573804
tig00100755	80530	83755	4	1.2901	3225	938038	Autosome	0.00343803	0.0573804
tig00100755	360680	366406	6	-1.5031	5726	938038	Autosome	0.00610423	0.0573804
tig00100755	527544	529575	3	-2.412	2031	938038	Autosome	0.00216516	0.0573804
tig00100755	765886	768954	4	-3.3202	3068	938038	Autosome	0.00327066	0.0573804
tig00100762	373611	383409	6	1.1166	9798	913083	Autosome	0.0107307	0.027693
tig00100762	448443	452634	4	1.0085	4191	913083	Autosome	0.00458994	0.027693
tig00100762	504603	515900	6	-0.8092	11297	913083	Autosome	0.0123724	0.027693
tig00100765	641468	649335	6	-1.1716	7867	831207	Autosome	0.00946455	0.00946455
tig00100766	442961	454853	10	1.7455	11892	745532	Autosome	0.015951	0.0369038
tig00100766	495714	499946	5	-0.981	4232	745532	Autosome	0.00567648	0.0369038
tig00100766	584489	595878	3	-0.9464	11389	745532	Autosome	0.0152763	0.0369038
Y_tig00100771	51412	54039	3	-1.4967	2627	656869	Y-like	0.00399928	0.0462908
Y_tig00100771	181554	200810	13	3.3783	19256	656869	Y-like	0.0293148	0.0462908
Y_tig00100771	341168	346842	5	4.2332	5674	656869	Y-like	0.00863795	0.0462908
Y_tig00100771	378249	381099	3	-0.9746	2850	656869	Y-like	0.00433876	0.0462908
tig00100773	65357	70975	4	0.8591	5618	641822	Autosome	0.00875321	0.0322878
tig00100773	182300	183575	2	-2.0763	1275	641822	Autosome	0.00198653	0.0322878
tig00100773	491583	505413	6	-1.0795	13830	641822	Autosome	0.021548	0.0322878
tig00100775	7101	16788	8	0.8819	9687	678251	Autosome	0.0142823	0.0142823
tig00100777	469102	471215	3	-4.0288	2113	631757	Autosome	0.00334464	0.00334464
tig00100783	0	17925	3	0.8104	17925	20293	Autosome	0.88331	0.88331
tig00100787	375173	377564	2	7.1551	2391	444662	Autosome	0.00537712	0.00537712
tig00100789	0	35531	4	-0.8624	35531	401295	Autosome	0.0885408	0.0885408
tig00100790	0	7019	2	-2.5443	7019	29704	Autosome	0.236298	0.236298
tig00100794	67264	89042	8	-0.8166	21778	127218	Autosome	0.171186	0.171186
tig00100795	0	20650	2	-0.7592	20650	21575	Autosome	0.957126	0.957126

## Sheet: Table S7
Table S7. Coverage analysis for A. greggii male and female reads mapped to A. tuberculatus draft genome using DifCover pipeline
Contig	Start	Stop	Windows	log2(Male coverage/Female coverage)	Bases spanned	Contig length	Contig name	Proportion_full	Total contig proportion with significantly different coverage
tig00000001	5207949	5209321	2	2.2311	1372	18972563	Autosome	7.2315e-05	0.00114629
tig00000001	6767015	6768016	2	1.246	1001	18972563	Autosome	5.27604e-05	0.00114629
tig00000001	6769017	6770022	2	3.5267	1005	18972563	Autosome	5.29712e-05	0.00114629
tig00000001	9243092	9244093	2	-4.5152	1001	18972563	Autosome	5.27604e-05	0.00114629
tig00000001	11899327	11911360	13	-1.6453	12033	18972563	Autosome	0.000634232	0.00114629
tig00000001	12450637	12453970	4	-0.9346	3333	18972563	Autosome	0.000175675	0.00114629
tig00000001	17305765	17307768	3	-2.3075	2003	18972563	Autosome	0.000105574	0.00114629
tig00000003	1463962	1470617	2	-2.3231	6655	16988000	Autosome	0.000391747	0.00731734
tig00000003	2100388	2103961	4	-0.7864	3573	16988000	Autosome	0.000210325	0.00731734
tig00000003	2273242	2277321	5	-2.0658	4079	16988000	Autosome	0.000240111	0.00731734
tig00000003	3307489	3319042	11	1.9223	11553	16988000	Autosome	0.000680068	0.00731734
tig00000003	3701593	3718105	10	0.776	16512	16988000	Autosome	0.00097198	0.00731734
tig00000003	4155934	4161378	6	1.1885	5444	16988000	Autosome	0.000320462	0.00731734
tig00000003	4554850	4557906	2	-3.8811	3056	16988000	Autosome	0.000179892	0.00731734
tig00000003	5148768	5153986	6	-0.9155	5218	16988000	Autosome	0.000307158	0.00731734
tig00000003	5801496	5802816	2	-2.8317	1320	16988000	Autosome	7.77019e-05	0.00731734
tig00000003	6247687	6249194	2	-1.6193	1507	16988000	Autosome	8.87097e-05	0.00731734
tig00000003	6738544	6743775	4	-1.0919	5231	16988000	Autosome	0.000307923	0.00731734
tig00000003	7358794	7361850	4	5.5782	3056	16988000	Autosome	0.000179892	0.00731734
tig00000003	8548253	8550360	3	0.8203	2107	16988000	Autosome	0.000124029	0.00731734
tig00000003	12466958	12469099	3	-1.5094	2141	16988000	Autosome	0.00012603	0.00731734
tig00000003	12856363	12863349	7	1.0769	6986	16988000	Autosome	0.000411231	0.00731734
tig00000003	13516920	13528933	3	-0.9185	12013	16988000	Autosome	0.000707146	0.00731734
tig00000003	14713746	14718042	5	1.1602	4296	16988000	Autosome	0.000252884	0.00731734
tig00000003	15351331	15354245	3	6.2504	2914	16988000	Autosome	0.000171533	0.00731734
tig00000003	16796077	16798793	3	7.181	2716	16988000	Autosome	0.000159878	0.00731734
tig00000003	16866233	16867258	2	0.9319	1025	16988000	Autosome	6.03367e-05	0.00731734
tig00000003	16868295	16891200	15	1.9676	22905	16988000	Autosome	0.0013483	0.00731734
tig00000006	443142	447144	5	1.0633	4002	16709921	Autosome	0.000239498	0.00445681
tig00000006	2376452	2378264	2	2.1968	1812	16709921	Autosome	0.000108439	0.00445681
tig00000006	2620364	2624604	5	-0.9754	4240	16709921	Autosome	0.000253741	0.00445681
tig00000006	3959642	3964016	4	1.8743	4374	16709921	Autosome	0.000261761	0.00445681
tig00000006	3965300	3966325	2	5.219	1025	16709921	Autosome	6.13408e-05	0.00445681
tig00000006	3989849	3993029	3	-1.2624	3180	16709921	Autosome	0.000190306	0.00445681
tig00000006	4142329	4143339	2	1.5748	1010	16709921	Autosome	6.04431e-05	0.00445681
tig00000006	5218510	5221609	4	1.0314	3099	16709921	Autosome	0.000185459	0.00445681
tig00000006	5556306	5559642	3	-0.8999	3336	16709921	Autosome	0.000199642	0.00445681
tig00000006	5737423	5741728	3	-0.9173	4305	16709921	Autosome	0.000257631	0.00445681
tig00000006	6375642	6377921	3	1.0049	2279	16709921	Autosome	0.000136386	0.00445681
tig00000006	7427744	7430814	4	-0.7833	3070	16709921	Autosome	0.000183723	0.00445681
tig00000006	7866817	7872056	4	0.8815	5239	16709921	Autosome	0.000313526	0.00445681
tig00000006	9638866	9645123	6	-0.9811	6257	16709921	Autosome	0.000374448	0.00445681
tig00000006	13026934	13027943	2	-2.287	1009	16709921	Autosome	6.03833e-05	0.00445681
tig00000006	13463308	13464321	2	2.9995	1013	16709921	Autosome	6.06227e-05	0.00445681
tig00000006	14420989	14423718	3	-2.3074	2729	16709921	Autosome	0.000163316	0.00445681
tig00000006	15432223	15433225	2	-3.7967	1002	16709921	Autosome	5.99644e-05	0.00445681
tig00000006	15643281	15654153	9	-0.8941	10872	16709921	Autosome	0.000650631	0.00445681
tig00000006	16165156	16168305	4	-0.9154	3149	16709921	Autosome	0.000188451	0.00445681
tig00000006	16429540	16433993	5	3.7561	4453	16709921	Autosome	0.000266488	0.00445681
tig00000006	16498433	16501451	4	0.9534	3018	16709921	Autosome	0.000180611	0.00445681
tig00000009	895196	896435	2	0.9729	1239	13687338	Autosome	9.05216e-05	0.0112206
tig00000009	1101756	1102760	2	-2.1456	1004	13687338	Autosome	7.33525e-05	0.0112206
tig00000009	1942970	1951043	2	-1.1488	8073	13687338	Autosome	0.000589815	0.0112206
tig00000009	2858822	2863430	3	-0.8337	4608	13687338	Autosome	0.000336662	0.0112206
tig00000009	3141866	3151469	9	1.0059	9603	13687338	Autosome	0.000701597	0.0112206
tig00000009	3989849	4004477	6	-0.8123	14628	13687338	Autosome	0.00106872	0.0112206
tig00000009	5484912	5490032	5	0.7717	5120	13687338	Autosome	0.000374068	0.0112206
tig00000009	5519989	5521005	2	-1.5021	1016	13687338	Autosome	7.42292e-05	0.0112206
tig00000009	7315832	7319028	4	5.3454	3196	13687338	Autosome	0.0002335	0.0112206
tig00000009	8074772	8084783	4	0.7988	10011	13687338	Autosome	0.000731406	0.0112206
tig00000009	8385180	8387294	3	-0.9375	2114	13687338	Autosome	0.000154449	0.0112206
tig00000009	8503767	8513069	7	3.5997	9302	13687338	Autosome	0.000679606	0.0112206
tig00000009	9293702	9296710	4	-0.7843	3008	13687338	Autosome	0.000219765	0.0112206
tig00000009	9420536	9424474	4	-0.8268	3938	13687338	Autosome	0.000287711	0.0112206
tig00000009	9617194	9621048	4	0.8194	3854	13687338	Autosome	0.000281574	0.0112206
tig00000009	10171633	10172702	2	-3.5839	1069	13687338	Autosome	7.81014e-05	0.0112206
tig00000009	11241593	11243753	3	2.0032	2160	13687338	Autosome	0.00015781	0.0112206
tig00000009	12152550	12168761	14	0.8507	16211	13687338	Autosome	0.00118438	0.0112206
tig00000009	12170636	12173747	3	6.7183	3111	13687338	Autosome	0.00022729	0.0112206
tig00000009	12728772	12772616	27	0.7791	43844	13687338	Autosome	0.00320325	0.0112206
tig00000009	13023200	13029671	7	-0.8835	6471	13687338	Autosome	0.000472773	0.0112206
tig00000012	77716	80897	4	0.9794	3181	308398	Autosome	0.0103146	0.0103146
tig00000018	1848754	1857921	7	-1.2028	9167	11503954	Autosome	0.000796856	0.00936252
tig00000018	2689720	2690720	2	1.5004	1000	11503954	Autosome	8.69266e-05	0.00936252
tig00000018	3058803	3070432	9	6.9071	11629	11503954	Autosome	0.00101087	0.00936252
tig00000018	3606050	3610101	4	-1.6868	4051	11503954	Autosome	0.00035214	0.00936252
tig00000018	4002661	4005676	4	-1.2061	3015	11503954	Autosome	0.000262084	0.00936252
tig00000018	4260219	4274108	10	-1.3587	13889	11503954	Autosome	0.00120732	0.00936252
tig00000018	4356152	4363209	5	2.7346	7057	11503954	Autosome	0.000613441	0.00936252
tig00000018	4371170	4392092	20	-0.7777	20922	11503954	Autosome	0.00181868	0.00936252
tig00000018	6247170	6249469	3	0.8836	2299	11503954	Autosome	0.000199844	0.00936252
tig00000018	6787676	6788676	2	0.9485	1000	11503954	Autosome	8.69266e-05	0.00936252
tig00000018	6919197	6920219	2	1.45	1022	11503954	Autosome	8.8839e-05	0.00936252
tig00000018	7138688	7140573	2	-3.5017	1885	11503954	Autosome	0.000163857	0.00936252
tig00000018	8412934	8417078	4	1.0755	4144	11503954	Autosome	0.000360224	0.00936252
tig00000018	9037573	9049799	8	-0.7418	12226	11503954	Autosome	0.00106277	0.00936252
tig00000018	9464247	9467002	3	-0.9633	2755	11503954	Autosome	0.000239483	0.00936252
tig00000018	9692233	9697326	3	-1.2064	5093	11503954	Autosome	0.000442717	0.00936252
tig00000018	9777452	9781591	5	4.7161	4139	11503954	Autosome	0.000359789	0.00936252
tig00000018	10391378	10392789	2	2.0005	1411	11503954	Autosome	0.000122653	0.00936252
tig00000018	10393789	10394791	2	5.6784	1002	11503954	Autosome	8.71005e-05	0.00936252
tig00000020	831904	834163	3	-4.1328	2259	10988104	Autosome	0.000205586	0.00780226
tig00000020	932063	941370	10	-1.3805	9307	10988104	Autosome	0.000847007	0.00780226
tig00000020	1417154	1418155	2	-0.8495	1001	10988104	Autosome	9.10985e-05	0.00780226
tig00000020	2062332	2065882	4	1.0331	3550	10988104	Autosome	0.000323077	0.00780226
tig00000020	2174362	2175364	2	1.3847	1002	10988104	Autosome	9.11895e-05	0.00780226
tig00000020	4088477	4103147	13	-0.8529	14670	10988104	Autosome	0.00133508	0.00780226
tig00000020	7051523	7059264	8	-6.2549	7741	10988104	Autosome	0.000704489	0.00780226
tig00000020	7060270	7068192	6	1.3736	7922	10988104	Autosome	0.000720962	0.00780226
tig00000020	8912876	8913935	2	4.6081	1059	10988104	Autosome	9.6377e-05	0.00780226
tig00000020	10641039	10651044	8	1.1392	10005	10988104	Autosome	0.00091053	0.00780226
tig00000020	10705476	10732692	22	2.8678	27216	10988104	Autosome	0.00247686	0.00780226
tig00000023	2050795	2064042	12	-1.0607	13247	11160407	Autosome	0.00118696	0.015296
tig00000023	2172989	2175021	3	-2.4134	2032	11160407	Autosome	0.000182072	0.015296
tig00000023	3044350	3051697	7	-0.7889	7347	11160407	Autosome	0.000658309	0.015296
tig00000023	3452104	3591552	93	1.1354	139448	11160407	Autosome	0.0124949	0.015296
tig00000023	3835851	3838095	3	3.0862	2244	11160407	Autosome	0.000201068	0.015296
tig00000023	7791108	7796498	6	-4.1005	5390	11160407	Autosome	0.000482957	0.015296
tig00000023	7818013	7819015	2	2.4294	1002	11160407	Autosome	8.97817e-05	0.015296
tig00000031	1115674	1135033	18	2.6576	19359	10504470	Autosome	0.00184293	0.01449
tig00000031	1372366	1383770	11	1.302	11404	10504470	Autosome	0.00108563	0.01449
tig00000031	1426399	1462152	27	1.3059	35753	10504470	Autosome	0.0034036	0.01449
tig00000031	1490542	1493691	4	6.1768	3149	10504470	Autosome	0.000299777	0.01449
tig00000031	3557401	3603805	8	-2.0204	46404	10504470	Autosome	0.00441755	0.01449
tig00000031	3945792	3947290	2	-6.795	1498	10504470	Autosome	0.000142606	0.01449
tig00000031	5766845	5771225	5	1.8977	4380	10504470	Autosome	0.000416965	0.01449
tig00000031	5963208	5969000	6	-5.6746	5792	10504470	Autosome	0.000551384	0.01449
tig00000031	5970909	5991128	18	-1.5435	20219	10504470	Autosome	0.0019248	0.01449
tig00000031	6785557	6787770	3	-1.5218	2213	10504470	Autosome	0.000210672	0.01449
tig00000031	10373563	10375602	3	1.6415	2039	10504470	Autosome	0.000194108	0.01449
tig00000039	1177541	1182021	4	-1.0215	4480	9459992	Autosome	0.000473573	0.00469271
tig00000039	1183024	1193179	9	-5.3136	10155	9459992	Autosome	0.00107347	0.00469271
tig00000039	6636027	6639038	4	5.9585	3011	9459992	Autosome	0.000318288	0.00469271
tig00000039	7012708	7019026	5	2.2915	6318	9459992	Autosome	0.000667865	0.00469271
tig00000039	7105132	7108260	4	-1.4047	3128	9459992	Autosome	0.000330656	0.00469271
tig00000039	7792700	7793764	2	6.2197	1064	9459992	Autosome	0.000112474	0.00469271
tig00000039	8358424	8369174	9	-0.7761	10750	9459992	Autosome	0.00113636	0.00469271
tig00000039	8404877	8410364	6	-0.7666	5487	9459992	Autosome	0.000580022	0.00469271
tig00000045	344521	346926	3	2.6498	2405	8582355	Autosome	0.000280226	0.013556
tig00000045	441787	445790	5	1.7458	4003	8582355	Autosome	0.000466422	0.013556
tig00000045	476668	479171	3	-5.1426	2503	8582355	Autosome	0.000291645	0.013556
tig00000045	719625	735318	9	3.9008	15693	8582355	Autosome	0.00182852	0.013556
tig00000045	736409	752136	8	1.2925	15727	8582355	Autosome	0.00183248	0.013556
tig00000045	823087	851187	25	-2.0273	28100	8582355	Autosome	0.00327416	0.013556
tig00000045	1996925	2000188	3	1.1384	3263	8582355	Autosome	0.000380199	0.013556
tig00000045	2070801	2075357	5	1.1376	4556	8582355	Autosome	0.000530857	0.013556
tig00000045	2925429	2930374	5	0.845	4945	8582355	Autosome	0.000576182	0.013556
tig00000045	3551629	3558180	6	0.843	6551	8582355	Autosome	0.00076331	0.013556
tig00000045	4113314	4118570	6	-0.9924	5256	8582355	Autosome	0.000612419	0.013556
tig00000045	4205245	4211840	5	-1.2407	6595	8582355	Autosome	0.000768437	0.013556
tig00000045	4341866	4343868	3	-0.8663	2002	8582355	Autosome	0.000233269	0.013556
tig00000045	4740116	4742176	3	0.9543	2060	8582355	Autosome	0.000240027	0.013556
tig00000045	5422100	5425588	4	-0.8244	3488	8582355	Autosome	0.000406415	0.013556
tig00000045	5434430	5437027	3	1.4976	2597	8582355	Autosome	0.000302598	0.013556
tig00000045	5674354	5680952	7	0.8327	6598	8582355	Autosome	0.000768787	0.013556
tig00000046	486859	491844	5	-0.7905	4985	7956551	Autosome	0.000626528	0.0133257
tig00000046	874165	877571	4	2.5177	3406	7956551	Autosome	0.000428075	0.0133257
tig00000046	2264916	2285076	15	1.0594	20160	7956551	Autosome	0.00253376	0.0133257
tig00000046	2510013	2511092	2	2.3771	1079	7956551	Autosome	0.000135612	0.0133257
tig00000046	2823909	2825919	3	1.5391	2010	7956551	Autosome	0.000252622	0.0133257
tig00000046	3233055	3243036	10	-0.9581	9981	7956551	Autosome	0.00125444	0.0133257
tig00000046	3366603	3375627	10	0.9325	9024	7956551	Autosome	0.00113416	0.0133257
tig00000046	3467944	3472167	5	0.8742	4223	7956551	Autosome	0.000530758	0.0133257
tig00000046	3816742	3818746	3	-2.441	2004	7956551	Autosome	0.000251868	0.0133257
tig00000046	4055455	4056466	2	-3.4131	1011	7956551	Autosome	0.000127065	0.0133257
tig00000046	4465522	4468690	3	3.8901	3168	7956551	Autosome	0.000398162	0.0133257
tig00000046	6424366	6453452	22	1.2184	29086	7956551	Autosome	0.0036556	0.0133257
tig00000046	6686598	6693058	7	-0.9611	6460	7956551	Autosome	0.00081191	0.0133257
tig00000046	6721221	6725372	4	1.2329	4151	7956551	Autosome	0.000521708	0.0133257
tig00000046	7538900	7544179	6	2.1301	5279	7956551	Autosome	0.000663478	0.0133257
tig00000048	401872	406866	4	0.7632	4994	7894613	Autosome	0.000632583	0.0023739
tig00000048	1985255	1988258	4	-4.7857	3003	7894613	Autosome	0.000380386	0.0023739
tig00000048	2426193	2430327	3	-1.0053	4134	7894613	Autosome	0.000523648	0.0023739
tig00000048	3536752	3540306	3	-0.9192	3554	7894613	Autosome	0.00045018	0.0023739
tig00000048	4925474	4928530	4	0.8728	3056	7894613	Autosome	0.000387099	0.0023739
tig00000052	480670	494408	11	0.7789	13738	7224864	Autosome	0.00190149	0.014065
tig00000052	1913200	1918435	5	-2.6109	5235	7224864	Autosome	0.000724581	0.014065
tig00000052	3384479	3392343	8	3.2228	7864	7224864	Autosome	0.00108846	0.014065
tig00000052	3426740	3445267	12	1.0095	18527	7224864	Autosome	0.00256434	0.014065
tig00000052	3541983	3544678	3	-0.7828	2695	7224864	Autosome	0.000373017	0.014065
tig00000052	3612824	3616707	3	-1.136	3883	7224864	Autosome	0.00053745	0.014065
tig00000052	3715090	3716989	2	-1.6057	1899	7224864	Autosome	0.000262842	0.014065
tig00000052	4052587	4053614	2	0.8879	1027	7224864	Autosome	0.000142148	0.014065
tig00000052	4151031	4158359	6	5.0135	7328	7224864	Autosome	0.00101428	0.014065
tig00000052	4211925	4223868	6	0.7603	11943	7224864	Autosome	0.00165304	0.014065
tig00000052	5115250	5120938	5	-0.9898	5688	7224864	Autosome	0.000787281	0.014065
tig00000052	5528510	5538479	10	-1.0913	9969	7224864	Autosome	0.00137982	0.014065
tig00000052	6537299	6549121	11	0.879	11822	7224864	Autosome	0.00163629	0.014065
tig00000056	337493	355780	13	2.0987	18287	7019767	Autosome	0.00260507	0.0107589
tig00000056	819920	823283	3	-3.0614	3363	7019767	Autosome	0.000479076	0.0107589
tig00000056	1679049	1683600	2	1.3691	4551	7019767	Autosome	0.000648312	0.0107589
tig00000056	1894725	1896729	3	0.7833	2004	7019767	Autosome	0.00028548	0.0107589
tig00000056	1956206	1964253	6	-0.8152	8047	7019767	Autosome	0.00114633	0.0107589
tig00000056	1981989	1983437	2	-3.4714	1448	7019767	Autosome	0.000206275	0.0107589
tig00000056	2145335	2158788	8	-0.7905	13453	7019767	Autosome	0.00191645	0.0107589
tig00000056	2438914	2445818	7	1.2113	6904	7019767	Autosome	0.000983508	0.0107589
tig00000056	2495668	2497713	3	0.8536	2045	7019767	Autosome	0.00029132	0.0107589
tig00000056	2966768	2967769	2	0.8838	1001	7019767	Autosome	0.000142597	0.0107589
tig00000056	4025619	4031344	6	5.2108	5725	7019767	Autosome	0.000815554	0.0107589
tig00000056	4889821	4898518	6	-0.8614	8697	7019767	Autosome	0.00123893	0.0107589
tig00000060	1336864	1344578	4	2.6223	7714	1351520	Autosome	0.00570765	0.00570765
tig00000062	573910	578074	5	-0.9145	4164	6032390	Autosome	0.000690274	0.0159482
tig00000062	640978	642116	2	6.3216	1138	6032390	Autosome	0.000188648	0.0159482
tig00000062	653570	690879	11	-0.7627	37309	6032390	Autosome	0.00618478	0.0159482
tig00000062	1269410	1294271	23	0.8075	24861	6032390	Autosome	0.00412125	0.0159482
tig00000062	1383126	1391719	9	-1.6225	8593	6032390	Autosome	0.00142448	0.0159482
tig00000062	1620340	1624970	4	0.83	4630	6032390	Autosome	0.000767523	0.0159482
tig00000062	1915582	1916741	2	2.9234	1159	6032390	Autosome	0.000192129	0.0159482
tig00000062	3170075	3172126	3	-1.7725	2051	6032390	Autosome	0.000339998	0.0159482
tig00000062	3234002	3235006	2	-1.3031	1004	6032390	Autosome	0.000166435	0.0159482
tig00000062	3386421	3387478	2	0.8167	1057	6032390	Autosome	0.000175221	0.0159482
tig00000062	3988451	3991115	2	1.61	2664	6032390	Autosome	0.000441616	0.0159482
tig00000062	4267107	4269548	3	0.8848	2441	6032390	Autosome	0.000404649	0.0159482
tig00000062	4684915	4687965	4	3.0293	3050	6032390	Autosome	0.000505604	0.0159482
tig00000062	4786015	4788100	2	4.6574	2085	6032390	Autosome	0.000345634	0.0159482
tig00000065	252148	256512	5	-0.9102	4364	5794789	Autosome	0.00075309	0.0376754
tig00000065	2367560	2374745	7	-2.5821	7185	5794789	Autosome	0.00123991	0.0376754
tig00000065	2534570	2540346	6	-0.9337	5776	5794789	Autosome	0.000996758	0.0376754
tig00000065	2548056	2555269	8	-0.9325	7213	5794789	Autosome	0.00124474	0.0376754
tig00000065	2556273	2585295	13	0.7544	29022	5794789	Autosome	0.00500829	0.0376754
tig00000065	2686313	2696250	8	-1.2463	9937	5794789	Autosome	0.00171482	0.0376754
tig00000065	2943245	2948370	5	5.6275	5125	5794789	Autosome	0.000884415	0.0376754
tig00000065	3135318	3138756	4	-2.7353	3438	5794789	Autosome	0.000593292	0.0376754
tig00000065	3168795	3169846	2	1.3283	1051	5794789	Autosome	0.00018137	0.0376754
tig00000065	3506822	3508843	3	-1.6601	2021	5794789	Autosome	0.000348762	0.0376754
tig00000065	3564230	3645297	54	0.8296	81067	5794789	Autosome	0.0139896	0.0376754
tig00000065	3646467	3649725	4	4.4399	3258	5794789	Autosome	0.000562229	0.0376754
tig00000065	3650729	3659861	7	0.8199	9132	5794789	Autosome	0.0015759	0.0376754
tig00000065	3844177	3846492	2	-1.1718	2315	5794789	Autosome	0.000399497	0.0376754
tig00000065	4162006	4170393	8	3.4172	8387	5794789	Autosome	0.00144733	0.0376754
tig00000065	4221829	4231087	6	-1.8652	9258	5794789	Autosome	0.00159764	0.0376754
tig00000065	4233939	4263711	12	1.0462	29772	5794789	Autosome	0.00513772	0.0376754
tig00000071	1364032	1366451	3	-4.9099	2419	5473061	Autosome	0.000441983	0.0108948
tig00000071	1518328	1522357	5	-4.0715	4029	5473061	Autosome	0.000736151	0.0108948
tig00000071	2791022	2805757	10	0.8802	14735	5473061	Autosome	0.00269228	0.0108948
tig00000071	2883174	2887166	4	0.9752	3992	5473061	Autosome	0.000729391	0.0108948
tig00000071	3787035	3788562	2	-1.0783	1527	5473061	Autosome	0.000279003	0.0108948
tig00000071	4188020	4191022	4	2.2	3002	5473061	Autosome	0.000548505	0.0108948
tig00000071	4317764	4323291	5	-0.8898	5527	5473061	Autosome	0.00100986	0.0108948
tig00000071	4511752	4536149	17	-1.1498	24397	5473061	Autosome	0.00445765	0.0108948
tig00000075	241003	244309	4	1.5743	3306	572711	Autosome	0.00577254	0.00577254
Y_tig00000080	509418	513951	4	1.6479	4533	4856065	Y-like	0.000933472	0.016959
Y_tig00000080	712947	714186	2	-2.0352	1239	4856065	Y-like	0.000255145	0.016959
Y_tig00000080	1713629	1717831	5	-0.8007	4202	4856065	Y-like	0.00086531	0.016959
Y_tig00000080	2255290	2256296	2	0.8778	1006	4856065	Y-like	0.000207164	0.016959
Y_tig00000080	3053939	3058402	5	-1.0511	4463	4856065	Y-like	0.000919057	0.016959
Y_tig00000080	4051570	4072456	8	0.8915	20886	4856065	Y-like	0.00430101	0.016959
Y_tig00000080	4094522	4102712	3	-2.7041	8190	4856065	Y-like	0.00168655	0.016959
Y_tig00000080	4775639	4778886	4	-3.1659	3247	4856065	Y-like	0.000668648	0.016959
Y_tig00000080	4809123	4824306	10	-1.5251	15183	4856065	Y-like	0.00312661	0.016959
Y_tig00000080	4835725	4855130	14	-4.7737	19405	4856065	Y-like	0.00399603	0.016959
tig00000084	1762220	1765399	4	0.8386	3179	4395627	Autosome	0.000723219	0.00527229
tig00000084	2715072	2723180	9	0.9385	8108	4395627	Autosome	0.00184456	0.00527229
tig00000084	2881369	2883492	3	2.6025	2123	4395627	Autosome	0.00048298	0.00527229
tig00000084	2925810	2926897	2	-1.262	1087	4395627	Autosome	0.000247291	0.00527229
tig00000084	3313146	3315149	3	-0.8873	2003	4395627	Autosome	0.00045568	0.00527229
tig00000084	3719491	3724917	6	1.7497	5426	4395627	Autosome	0.00123441	0.00527229
tig00000084	3743696	3744945	2	3.6887	1249	4395627	Autosome	0.000284146	0.00527229
tig00000091	209273	211580	3	4.1172	2307	4665973	Autosome	0.000494431	0.0141362
tig00000091	1910348	1918136	7	-0.9117	7788	4665973	Autosome	0.00166911	0.0141362
tig00000091	2102744	2106570	4	1.8692	3826	4665973	Autosome	0.000819979	0.0141362
tig00000091	2107684	2120888	10	4.6079	13204	4665973	Autosome	0.00282985	0.0141362
tig00000091	2437817	2439894	3	0.8986	2077	4665973	Autosome	0.000445138	0.0141362
tig00000091	3366355	3367355	2	-3.7375	1000	4665973	Autosome	0.000214318	0.0141362
tig00000091	3368363	3371857	4	-1.1278	3494	4665973	Autosome	0.000748826	0.0141362
tig00000091	3595895	3601354	5	0.8302	5459	4665973	Autosome	0.00116996	0.0141362
tig00000091	3607390	3609714	3	-1.2002	2324	4665973	Autosome	0.000498074	0.0141362
tig00000091	4148890	4152156	4	-3.8382	3266	4665973	Autosome	0.000699961	0.0141362
tig00000091	4380487	4389500	9	2.0027	9013	4665973	Autosome	0.00193164	0.0141362
tig00000091	4649335	4661536	10	-0.8527	12201	4665973	Autosome	0.00261489	0.0141362
tig00000094	1380057	1382860	2	2.0224	2803	4241956	Autosome	0.00066078	0.0040743
tig00000094	3124538	3128805	5	-0.8444	4267	4241956	Autosome	0.0010059	0.0040743
tig00000094	3555882	3561943	5	1.104	6061	4241956	Autosome	0.00142882	0.0040743
tig00000094	3563064	3566216	3	3.2146	3152	4241956	Autosome	0.000743053	0.0040743
tig00000094	3701564	3702564	2	-1.9458	1000	4241956	Autosome	0.00023574	0.0040743
tig00000100	1092566	1093732	2	4.0344	1166	3861678	Autosome	0.000301941	0.0120523
tig00000100	1121249	1127860	7	3.8471	6611	3861678	Autosome	0.00171195	0.0120523
tig00000100	1336036	1340104	5	1.4004	4068	3861678	Autosome	0.00105343	0.0120523
tig00000100	2216347	2226189	5	-1.5123	9842	3861678	Autosome	0.00254863	0.0120523
tig00000100	3303137	3327992	18	0.8573	24855	3861678	Autosome	0.00643632	0.0120523
tig00000106	1112779	1116398	4	4.1508	3619	3667392	Autosome	0.000986805	0.019994
tig00000106	1117506	1145597	10	0.8681	28091	3667392	Autosome	0.00765967	0.019994
tig00000106	1146871	1159044	11	4.7096	12173	3667392	Autosome	0.00331925	0.019994
tig00000106	1229478	1232479	3	4.5953	3001	3667392	Autosome	0.000818293	0.019994
tig00000106	2213747	2217801	5	7.9841	4054	3667392	Autosome	0.00110542	0.019994
tig00000106	2349411	2353708	4	1.0914	4297	3667392	Autosome	0.00117168	0.019994
tig00000106	2401692	2404998	4	1.6915	3306	3667392	Autosome	0.000901458	0.019994
tig00000106	3585929	3592697	5	0.8059	6768	3667392	Autosome	0.00184545	0.019994
tig00000106	3658226	3666243	5	-0.8807	8017	3667392	Autosome	0.00218602	0.019994
tig00000110	1034318	1046178	3	-1.5465	11860	3636126	Autosome	0.00326171	0.0107329
tig00000110	3063216	3072444	9	3.3586	9228	3636126	Autosome	0.00253787	0.0107329
tig00000110	3139156	3152147	12	-0.743	12991	3636126	Autosome	0.00357276	0.0107329
tig00000110	3524178	3529125	2	-1.9653	4947	3636126	Autosome	0.00136051	0.0107329
tig00000111	419500	420973	2	-1.7992	1473	3809455	Autosome	0.000386669	0.103346
tig00000111	636888	669319	23	4.8976	32431	3809455	Autosome	0.00851329	0.103346
tig00000111	671986	736876	31	0.9354	64890	3809455	Autosome	0.0170339	0.103346
tig00000111	740738	781269	26	4.1438	40531	3809455	Autosome	0.0106396	0.103346
tig00000111	797630	830229	22	3.0533	32599	3809455	Autosome	0.00855739	0.103346
tig00000111	831303	837435	7	8.7363	6132	3809455	Autosome	0.00160968	0.103346
tig00000111	838436	869248	16	2.3924	30812	3809455	Autosome	0.0080883	0.103346
tig00000111	908239	910343	3	3.468	2104	3809455	Autosome	0.00055231	0.103346
tig00000111	1026683	1164620	113	-1.2544	137937	3809455	Autosome	0.0362091	0.103346
tig00000111	1165779	1168374	3	-7.6465	2595	3809455	Autosome	0.0006812	0.103346
tig00000111	1187607	1188911	2	-3.4664	1304	3809455	Autosome	0.000342306	0.103346
tig00000111	1395405	1414536	12	0.7488	19131	3809455	Autosome	0.00502198	0.103346
tig00000111	1715511	1716970	2	-2.571	1459	3809455	Autosome	0.000382994	0.103346
tig00000111	1995951	1998112	3	-1.6719	2161	3809455	Autosome	0.000567273	0.103346
tig00000111	2781326	2795015	6	1.1379	13689	3809455	Autosome	0.00359343	0.103346
tig00000111	2915013	2919457	5	-0.9081	4444	3809455	Autosome	0.00116657	0.103346
tig00000113	311054	315721	5	1.0044	4667	3024302	Autosome	0.00154317	0.00407466
tig00000113	1146285	1149302	4	7.077	3017	3024302	Autosome	0.000997586	0.00407466
tig00000113	2037887	2042526	4	2.6854	4639	3024302	Autosome	0.00153391	0.00407466
Y_tig00000118	117683	118699	2	3.1489	1016	3078232	Y-like	0.00033006	0.00084594
Y_tig00000118	824259	825847	2	-3.012	1588	3078232	Y-like	0.000515881	0.00084594
tig00000122	62547	63873	2	1.0444	1326	3139860	Autosome	0.000422312	0.0117805
tig00000122	1029669	1031670	3	6.72	2001	3139860	Autosome	0.00063729	0.0117805
tig00000122	1060956	1074722	4	2.1379	13766	3139860	Autosome	0.00438427	0.0117805
tig00000122	1390481	1398805	8	-0.8184	8324	3139860	Autosome	0.00265107	0.0117805
tig00000122	1437637	1443129	6	-1.3564	5492	3139860	Autosome	0.00174912	0.0117805
tig00000122	1452163	1454163	3	-1.8571	2000	3139860	Autosome	0.000636971	0.0117805
tig00000122	1714509	1717556	4	1.6279	3047	3139860	Autosome	0.000970425	0.0117805
tig00000122	2151602	2152635	2	-2.9649	1033	3139860	Autosome	0.000328996	0.0117805
tig00000125	278436	286727	9	-1.0347	8291	3022401	Autosome	0.00274318	0.0127164
tig00000125	1551209	1561255	10	-5.8049	10046	3022401	Autosome	0.00332385	0.0127164
tig00000125	1722429	1724512	3	0.7997	2083	3022401	Autosome	0.000689187	0.0127164
tig00000125	2401429	2411745	9	0.889	10316	3022401	Autosome	0.00341318	0.0127164
tig00000125	2629869	2635559	6	1.8268	5690	3022401	Autosome	0.00188261	0.0127164
tig00000125	2752562	2754570	3	-0.7585	2008	3022401	Autosome	0.000664372	0.0127164
tig00000127	591864	592868	2	-7.2517	1004	3072789	Autosome	0.000326739	0.0123881
tig00000127	1429273	1430273	2	5.366	1000	3072789	Autosome	0.000325437	0.0123881
tig00000127	1990273	1998469	8	-0.9443	8196	3072789	Autosome	0.00266728	0.0123881
tig00000127	2136607	2144006	5	2.302	7399	3072789	Autosome	0.00240791	0.0123881
tig00000127	2308491	2309561	2	5.2007	1070	3072789	Autosome	0.000348218	0.0123881
tig00000127	2485178	2504575	17	1.2692	19397	3072789	Autosome	0.00631251	0.0123881
tig00000135	25869	40480	9	0.9897	14611	551970	Autosome	0.0264706	0.0337228
tig00000135	173673	177676	5	0.9532	4003	551970	Autosome	0.00725221	0.0337228
tig00000136	642888	645730	3	3.5464	2842	1728140	Autosome	0.00164454	0.00164454
tig00000138	735037	741324	4	2.4954	6287	2982135	Autosome	0.00210822	0.00760227
tig00000138	1732055	1737393	4	5.2129	5338	2982135	Autosome	0.00178999	0.00760227
tig00000138	1837609	1844516	4	-1.3837	6907	2982135	Autosome	0.00231613	0.00760227
tig00000138	2944497	2948636	3	-6.3251	4139	2982135	Autosome	0.00138793	0.00760227
tig00000139	810796	813797	4	3.4513	3001	2906544	Autosome	0.0010325	0.0151844
tig00000139	2196951	2234390	30	-0.944	37439	2906544	Autosome	0.0128809	0.0151844
tig00000139	2677728	2681422	3	-1.4754	3694	2906544	Autosome	0.00127093	0.0151844
tig00000142	52506	53508	2	6.3717	1002	2669922	Autosome	0.000375292	0.00892873
tig00000142	312626	328715	16	2.1191	16089	2669922	Autosome	0.00602602	0.00892873
tig00000142	368216	372415	5	3.7662	4199	2669922	Autosome	0.00157271	0.00892873
tig00000142	1749477	1752026	3	4.7082	2549	2669922	Autosome	0.00095471	0.00892873
tig00000148	2187236	2188518	2	1.1288	1282	2804006	Autosome	0.000457203	0.000457203
tig00000150	487000	492218	4	0.864	5218	2606905	Autosome	0.00200161	0.0189462
tig00000150	767168	769907	2	1.7949	2739	2606905	Autosome	0.00105067	0.0189462
tig00000150	1176092	1179457	2	-2.8139	3365	2606905	Autosome	0.0012908	0.0189462
tig00000150	1454036	1469697	12	-0.7395	15661	2606905	Autosome	0.00600751	0.0189462
tig00000150	1933039	1944188	5	0.7931	11149	2606905	Autosome	0.00427672	0.0189462
tig00000150	2140198	2144082	3	-1.8223	3884	2606905	Autosome	0.00148989	0.0189462
tig00000150	2336516	2343891	5	0.9867	7375	2606905	Autosome	0.00282903	0.0189462
tig00000155	787850	882412	20	1.5032	94562	1411060	Autosome	0.0670149	0.0693493
tig00000155	929214	932508	3	1.4184	3294	1411060	Autosome	0.00233442	0.0693493
tig00000159	208709	211364	2	-0.9765	2655	2623610	Autosome	0.00101196	0.0109872
tig00000159	1822516	1843355	17	0.8217	20839	2623610	Autosome	0.00794287	0.0109872
tig00000159	2020292	2025624	6	1.1164	5332	2623610	Autosome	0.00203231	0.0109872
tig00000162	2303100	2331676	23	-3.2925	28576	2381676	Autosome	0.0119983	0.0119983
tig00000164	2522527	2523578	2	-5.2154	1051	2965609	Autosome	0.000354396	0.000354396
tig00000167	392414	393414	2	-1.2561	1000	2504405	Autosome	0.000399296	0.0164318
tig00000167	510790	513071	3	1.0449	2281	2504405	Autosome	0.000910795	0.0164318
tig00000167	551876	576478	19	-0.8224	24602	2504405	Autosome	0.00982349	0.0164318
tig00000167	1092652	1093661	2	1.2881	1009	2504405	Autosome	0.00040289	0.0164318
tig00000167	1345601	1348908	4	1.0989	3307	2504405	Autosome	0.00132047	0.0164318
tig00000167	1544648	1552360	6	1.2296	7712	2504405	Autosome	0.00307937	0.0164318
tig00000167	2326654	2327895	2	-1.3246	1241	2504405	Autosome	0.000495527	0.0164318
tig00000171	347816	350859	3	0.8662	3043	2436431	Autosome	0.00124896	0.00336394
tig00000171	972559	977712	3	0.8267	5153	2436431	Autosome	0.00211498	0.00336394
tig00000174	2021481	2025252	4	1.7907	3771	2581957	Autosome	0.00146052	0.00146052
tig00000177	2234506	2236510	3	3.1132	2004	2415637	Autosome	0.000829595	0.000829595
tig00000180	396023	397369	2	4.4495	1346	2661645	Autosome	0.000505702	0.00579153
tig00000180	419264	421519	3	1.0576	2255	2661645	Autosome	0.00084722	0.00579153
tig00000180	535703	544512	6	2.0634	8809	2661645	Autosome	0.00330961	0.00579153
tig00000180	1008092	1010094	3	2.9401	2002	2661645	Autosome	0.000752166	0.00579153
tig00000180	1301940	1302943	2	5.5673	1003	2661645	Autosome	0.000376835	0.00579153
tig00000182	30342	32343	3	1.7459	2001	2464709	Autosome	0.000811861	0.00742603
tig00000182	91482	93485	3	0.9803	2003	2464709	Autosome	0.000812672	0.00742603
tig00000182	233428	238535	6	1.3635	5107	2464709	Autosome	0.00207205	0.00742603
tig00000182	1300737	1301856	2	-1.4764	1119	2464709	Autosome	0.000454009	0.00742603
tig00000182	1562309	1565312	4	4.6974	3003	2464709	Autosome	0.0012184	0.00742603
tig00000182	2299204	2300205	2	-1.31	1001	2464709	Autosome	0.000406133	0.00742603
tig00000182	2374427	2376427	3	0.8544	2000	2464709	Autosome	0.000811455	0.00742603
tig00000182	2431295	2433364	3	-1.1433	2069	2464709	Autosome	0.00083945	0.00742603
tig00000184	911531	964865	34	1.0133	53334	2402460	Autosome	0.0221997	0.022638
tig00000184	983108	984161	2	5.3424	1053	2402460	Autosome	0.000438301	0.022638
tig00000185	265051	269771	2	1.6222	4720	886041	Autosome	0.00532707	0.00532707
tig00000187	767333	768371	2	-1.7213	1038	2219623	Autosome	0.000467647	0.00262882
tig00000187	2213767	2218564	5	-1.0285	4797	2219623	Autosome	0.00216118	0.00262882
tig00000193	155823	156823	2	1.0931	1000	2410012	Autosome	0.000414936	0.00480164
tig00000193	642945	644954	3	-0.7582	2009	2410012	Autosome	0.000833606	0.00480164
tig00000193	1376590	1377598	2	1.153	1008	2410012	Autosome	0.000418255	0.00480164
tig00000193	1772030	1778576	7	-4.9302	6546	2410012	Autosome	0.00271617	0.00480164
tig00000193	1779608	1780617	2	-1.1872	1009	2410012	Autosome	0.00041867	0.00480164
tig00000196	1461632	1464937	4	-0.9414	3305	1998842	Autosome	0.00165346	0.00371715
tig00000196	1849160	1850167	2	3.5753	1007	1998842	Autosome	0.000503792	0.00371715
tig00000196	1963964	1967082	4	-0.7911	3118	1998842	Autosome	0.0015599	0.00371715
tig00000197	1416034	1417153	2	-6.4651	1119	2164922	Autosome	0.000516878	0.00220562
tig00000197	1418198	1421854	3	-1.9901	3656	2164922	Autosome	0.00168874	0.00220562
tig00000199	1098143	1104183	6	-0.8905	6040	2304771	Autosome	0.00262065	0.00262065
tig00000201	1691540	1701577	10	-5.6484	10037	2202744	Autosome	0.00455659	0.00638522
tig00000201	1908374	1912402	5	-6.7554	4028	2202744	Autosome	0.00182863	0.00638522
tig00000204	767312	772858	5	-0.8992	5546	2226243	Autosome	0.00249119	0.00249119
tig00000210	948318	950320	3	-5.1246	2002	2102549	Autosome	0.000952178	0.00191672
tig00000210	1868592	1870620	2	1.5578	2028	2102549	Autosome	0.000964544	0.00191672
tig00000215	737582	739290	2	-1.7117	1708	2006682	Autosome	0.000851156	0.00531175
tig00000215	1448575	1449943	2	2.0312	1368	2006682	Autosome	0.000681722	0.00531175
tig00000215	1479118	1486701	5	2.5216	7583	2006682	Autosome	0.00377887	0.00531175
tig00000219	1700907	1703412	2	-1.6777	2505	1890854	Autosome	0.0013248	0.0013248
tig00000225	1388956	1392708	3	-0.9715	3752	1890739	Autosome	0.00198441	0.0175148
tig00000225	1431909	1458264	5	-0.8586	26355	1890739	Autosome	0.013939	0.0175148
tig00000225	1876885	1879894	4	1.0406	3009	1890739	Autosome	0.00159144	0.0175148
tig00000228	930075	945340	7	-1.6611	15265	1932842	Autosome	0.0078977	0.0078977
tig00000230	60176	62500	3	3.4681	2324	1732539	Autosome	0.00134138	0.00225911
tig00000230	1312033	1313623	2	-2.6559	1590	1732539	Autosome	0.000917728	0.00225911
tig00000232	465554	468474	3	-1.143	2920	2010105	Autosome	0.00145266	0.0106686
tig00000232	1278064	1280352	3	0.93	2288	2010105	Autosome	0.00113825	0.0106686
tig00000232	1577008	1580594	3	0.9247	3586	2010105	Autosome	0.00178399	0.0106686
tig00000232	1637888	1642621	5	-1.4045	4733	2010105	Autosome	0.0023546	0.0106686
tig00000232	1946081	1950453	4	0.7913	4372	2010105	Autosome	0.00217501	0.0106686
tig00000232	2004076	2007622	3	1.6923	3546	2010105	Autosome	0.00176409	0.0106686
tig00000244	231425	234577	2	-1.3828	3152	682622	Autosome	0.00461749	0.00461749
tig00000248	237583	238849	2	-1.6676	1266	1795002	Autosome	0.000705292	0.000705292
tig00000253	29937	33047	4	-1.1189	3110	1526217	Autosome	0.00203772	0.00875957
tig00000253	556065	557145	2	-2.3418	1080	1526217	Autosome	0.000707632	0.00875957
tig00000253	1295572	1300057	2	2.5742	4485	1526217	Autosome	0.00293864	0.00875957
tig00000253	1417017	1421711	4	-2.7089	4694	1526217	Autosome	0.00307558	0.00875957
tig00000261	1159262	1162942	4	-0.819	3680	1629532	Autosome	0.00225832	0.00225832
tig00000262	18566	21720	3	-1.2534	3154	1722292	Autosome	0.00183128	0.011692
tig00000262	965236	975809	5	-0.8758	10573	1722292	Autosome	0.00613891	0.011692
tig00000262	1494406	1497623	4	0.9135	3217	1722292	Autosome	0.00186786	0.011692
tig00000262	1569093	1572286	3	0.9553	3193	1722292	Autosome	0.00185392	0.011692
tig00000264	227562	237192	5	-1.0532	9630	1429053	Autosome	0.00673873	0.0232525
tig00000264	740132	742298	3	3.0232	2166	1429053	Autosome	0.00151569	0.0232525
tig00000264	1036648	1049132	10	0.8232	12484	1429053	Autosome	0.00873586	0.0232525
tig00000264	1121431	1129349	3	0.9577	7918	1429053	Autosome	0.00554073	0.0232525
tig00000264	1141106	1142137	2	-2.7977	1031	1429053	Autosome	0.000721457	0.0232525
tig00000266	247847	248847	2	-6.1567	1000	1542928	Autosome	0.000648118	0.047881
tig00000266	306303	378174	38	-1.1195	71871	1542928	Autosome	0.0465809	0.047881
tig00000266	490769	491775	2	-6.4049	1006	1542928	Autosome	0.000652007	0.047881
tig00000270	18639	24481	4	0.8304	5842	1533667	Autosome	0.00380917	0.0260376
tig00000270	299181	314083	13	-4.5501	14902	1533667	Autosome	0.00971658	0.0260376
tig00000270	616974	633421	7	1.0739	16447	1533667	Autosome	0.010724	0.0260376
tig00000270	1159212	1161954	3	1.3708	2742	1533667	Autosome	0.00178787	0.0260376
tig00000275	602790	608236	4	-1.8926	5446	1636423	Autosome	0.00332799	0.00332799
tig00000278	157760	160324	3	-0.9699	2564	477067	Autosome	0.00537451	0.00537451
tig00000282	692161	694168	3	5.2541	2007	1345554	Autosome	0.00149158	0.00149158
tig00000288	1391685	1395343	4	-0.9709	3658	1503521	Autosome	0.00243296	0.00243296
tig00000292	1003290	1018905	6	-1.0396	15615	1464058	Autosome	0.0106656	0.0106656
tig00000293	900695	905903	5	0.9873	5208	1404505	Autosome	0.00370807	0.00754501
tig00000293	1057937	1063326	4	3.1454	5389	1404505	Autosome	0.00383694	0.00754501
tig00000297	840165	841610	2	1.6621	1445	1505460	Autosome	0.00095984	0.00095984
MSY_tig00000298	185612	192984	6	0.7511	7372	425909	MSY	0.0173089	0.0238549
MSY_tig00000298	237294	240082	3	3.6686	2788	425909	MSY	0.006546	0.0238549
tig00000305	1016075	1034563	9	-1.0266	18488	1089528	Autosome	0.0169688	0.0169688
tig00000308	24745	27390	3	1.0669	2645	1281172	Autosome	0.00206452	0.00206452
tig00000316	86391	92004	3	-0.862	5613	1508417	Autosome	0.00372112	0.00811513
tig00000316	743196	744792	2	3.7596	1596	1508417	Autosome	0.00105806	0.00811513
tig00000316	849536	854568	5	0.9598	5032	1508417	Autosome	0.00333595	0.00811513
tig00000320	448266	450314	3	3.6172	2048	1355164	Autosome	0.00151126	0.00151126
tig00000321	414012	416432	3	6.3348	2420	1301841	Autosome	0.00185891	0.00909404
tig00000321	518564	524054	3	-1.1096	5490	1301841	Autosome	0.0042171	0.00909404
tig00000321	682549	686478	4	1.3178	3929	1301841	Autosome	0.00301803	0.00909404
tig00000324	773234	775711	3	6.9496	2477	1198681	Autosome	0.00206644	0.00684669
tig00000324	776715	782445	3	0.9065	5730	1198681	Autosome	0.00478025	0.00684669
tig00000325	1154654	1155915	2	4.7803	1261	1232743	Autosome	0.00102292	0.00102292
tig00000328	148005	149373	2	-3.0249	1368	1175866	Autosome	0.0011634	0.0011634
tig00000335	45646	52971	8	-0.9737	7325	1259539	Autosome	0.00581562	0.00715341
tig00000335	416568	418253	2	-4.6826	1685	1259539	Autosome	0.00133779	0.00715341
tig00000341	0	13988	6	0.8734	13988	1128588	Autosome	0.0123942	0.0141735
tig00000341	331950	333958	3	-2.6633	2008	1128588	Autosome	0.00177921	0.0141735
tig00000346	46801	51917	5	-1.3073	5116	989437	Autosome	0.00517062	0.036166
tig00000346	502765	533433	2	-4.0788	30668	989437	Autosome	0.0309954	0.036166
tig00000347	738919	742233	3	-0.9692	3314	1255638	Autosome	0.0026393	0.0062072
tig00000347	865079	866119	2	-2.0788	1040	1255638	Autosome	0.000828264	0.0062072
tig00000347	916964	920404	4	-5.0305	3440	1255638	Autosome	0.00273964	0.0062072
tig00000352	262516	266601	2	-1.8123	4085	1102483	Autosome	0.00370527	0.00370527
tig00000354	187988	196363	4	3.1008	8375	1097991	Autosome	0.00762757	0.00762757
tig00000359	192945	199434	3	1.0966	6489	1222917	Autosome	0.00530617	0.00782964
tig00000359	746159	748245	2	1.9862	2086	1222917	Autosome	0.00170576	0.00782964
tig00000359	1036367	1037367	2	-1.9857	1000	1222917	Autosome	0.000817717	0.00782964
tig00000363	236871	239134	3	1.8489	2263	1036521	Autosome	0.00218326	0.00517983
tig00000363	597506	600612	3	-1.6463	3106	1036521	Autosome	0.00299656	0.00517983
tig00000371	51194	56414	6	-3.6971	5220	1105070	Autosome	0.00472368	0.00472368
tig00000376	611052	613299	3	-1.3928	2247	1032560	Autosome	0.00217614	0.00217614
tig00000379	461477	465434	4	-0.7823	3957	1195057	Autosome	0.00331114	0.00417219
tig00000379	466617	467646	2	-3.2757	1029	1195057	Autosome	0.000861047	0.00417219
tig00000381	118255	120485	3	4.6997	2230	931707	Autosome	0.00239346	0.00933126
tig00000381	459674	464519	5	0.8532	4845	931707	Autosome	0.00520013	0.00933126
tig00000381	709269	710888	2	-1.5639	1619	931707	Autosome	0.00173767	0.00933126
tig00000382	37580	39662	3	-1.6274	2082	1142653	Autosome	0.00182208	0.0353511
tig00000382	82333	89846	7	0.9378	7513	1142653	Autosome	0.00657505	0.0353511
tig00000382	159469	160989	2	-5.1885	1520	1142653	Autosome	0.00133024	0.0353511
tig00000382	163262	172207	4	-1.7452	8945	1142653	Autosome	0.00782827	0.0353511
tig00000382	540019	551890	12	-2.1115	11871	1142653	Autosome	0.010389	0.0353511
tig00000382	955315	963778	5	0.7575	8463	1142653	Autosome	0.00740645	0.0353511
Y_tig00000385	49832	61654	9	5.6296	11822	239750	Y-like	0.0493097	0.0493097
tig00000386	229327	234335	6	1.6038	5008	1051401	Autosome	0.00476317	0.00476317
tig00000390	926464	927464	2	2.2447	1000	1002348	Autosome	0.000997658	0.000997658
tig00000395	838415	839924	2	-2.109	1509	1132151	Autosome	0.00133286	0.00133286
tig00000397	676734	680530	4	1.7243	3796	975673	Autosome	0.00389065	0.00933304
tig00000397	805581	810891	6	-1.1916	5310	975673	Autosome	0.0054424	0.00933304
tig00000399	96359	97370	2	-4.6937	1011	1004698	Autosome	0.00100627	0.0142829
tig00000399	139266	149923	8	2.2047	10657	1004698	Autosome	0.0106072	0.0142829
tig00000399	651184	652222	2	-3.4503	1038	1004698	Autosome	0.00103315	0.0142829
tig00000399	1000619	1002263	2	-0.7954	1644	1004698	Autosome	0.00163631	0.0142829
tig00000402	97777	99781	3	6.8382	2004	223583	Autosome	0.00896311	0.00896311
tig00000405	225894	257663	26	0.7842	31769	1002434	Autosome	0.0316919	0.158306
tig00000405	262027	269377	6	-0.9552	7350	1002434	Autosome	0.00733215	0.158306
tig00000405	273002	352065	56	0.7798	79063	1002434	Autosome	0.078871	0.158306
tig00000405	399616	419040	8	1.0008	19424	1002434	Autosome	0.0193768	0.158306
tig00000405	510613	531698	14	-1.8777	21085	1002434	Autosome	0.0210338	0.158306
tig00000409	13227	22811	9	0.737	9584	27770	Autosome	0.345121	0.345121
tig00000416	398574	404520	5	2.431	5946	1018508	Autosome	0.00583795	0.0137819
tig00000416	767811	771958	5	1.1995	4147	1018508	Autosome	0.00407164	0.0137819
tig00000416	850866	854810	3	1.2685	3944	1018508	Autosome	0.00387233	0.0137819
tig00000418	449474	451252	2	2.3962	1778	895400	Autosome	0.0019857	0.0019857
tig00000420	0	5116	6	-0.9498	5116	1022602	Autosome	0.00500292	0.00701055
tig00000420	428091	430144	3	1.7576	2053	1022602	Autosome	0.00200762	0.00701055
tig00000437	618491	620649	3	4.5483	2158	1239894	Autosome	0.00174047	0.00436973
tig00000437	691691	694951	2	1.3128	3260	1239894	Autosome	0.00262926	0.00436973
tig00000445	201289	216562	4	-0.9456	15273	897514	Autosome	0.017017	0.017017
tig00000448	200387	203397	4	5.8356	3010	459414	Autosome	0.00655182	0.0185475
tig00000448	244192	249703	5	-1.6357	5511	459414	Autosome	0.0119957	0.0185475
tig00000454	438432	446454	8	-1.1088	8022	839417	Autosome	0.00955663	0.00955663
tig00000456	120253	131085	6	0.9914	10832	758372	Autosome	0.0142832	0.0142832
tig00000457	639651	668286	23	3.0031	28635	772465	Autosome	0.0370696	0.0370696
tig00000465	434522	439291	5	0.8113	4769	847967	Autosome	0.00562404	0.00562404
tig00000467	189755	194131	3	-4.7404	4376	960755	Autosome	0.00455475	0.00455475
tig00000470	401041	403042	3	-1.0128	2001	944034	Autosome	0.00211963	0.00211963
tig00000473	87059	89377	3	-1.459	2318	672299	Autosome	0.00344787	0.00642422
tig00000473	415705	417706	3	-0.893	2001	672299	Autosome	0.00297635	0.00642422
tig00000476	434971	445981	9	-1.2569	11010	843258	Autosome	0.0130565	0.0130565
tig00000478	551421	553838	3	-1.4929	2417	827533	Autosome	0.00292073	0.00292073
tig00000480	464460	466460	3	4.7258	2000	559789	Autosome	0.00357277	0.00357277
tig00000491	87704	101451	6	-1.3667	13747	850590	Autosome	0.0161617	0.115844
tig00000491	498893	502004	4	-1.8461	3111	850590	Autosome	0.00365746	0.115844
tig00000491	594511	668140	59	-1.0961	73629	850590	Autosome	0.0865623	0.115844
tig00000491	707935	711878	4	0.9014	3943	850590	Autosome	0.00463561	0.115844
tig00000491	728262	732368	5	0.7487	4106	850590	Autosome	0.00482724	0.115844
tig00000495	106011	110277	4	1.5569	4266	667571	Autosome	0.00639033	0.00639033
tig00000496	225409	259259	24	0.7871	33850	817772	Autosome	0.041393	0.0426231
tig00000496	541364	542370	2	-4.5051	1006	817772	Autosome	0.00123017	0.0426231
tig00000497	653668	679444	13	-1.6792	25776	853393	Autosome	0.0302041	0.0302041
tig00000499	132299	133404	2	-5.0884	1105	793232	Autosome	0.00139304	0.00139304
tig00000504	240072	264139	17	0.7691	24067	770412	Autosome	0.0312391	0.0325631
tig00000504	326919	327939	2	-2.8003	1020	770412	Autosome	0.00132397	0.0325631
tig00000512	132588	142796	11	-2.3153	10208	784526	Autosome	0.0130117	0.0130117
tig00000515	122131	125144	4	0.9339	3013	211744	Autosome	0.0142294	0.0142294
tig00000516	309469	360273	25	1.1339	50804	672632	Autosome	0.0755302	0.0755302
tig00000521	193420	197534	5	5.3016	4114	734264	Autosome	0.00560289	0.00560289
tig00000533	291763	299872	4	0.9517	8109	767806	Autosome	0.0105613	0.0105613
tig00000534	263252	273943	7	1.1487	10691	830117	Autosome	0.0128789	0.0186287
tig00000534	551457	556230	3	0.7833	4773	830117	Autosome	0.00574979	0.0186287
tig00000535	0	6835	4	-0.7865	6835	760593	Autosome	0.00898641	0.0194822
tig00000535	160872	164366	3	1.8813	3494	760593	Autosome	0.00459378	0.0194822
tig00000535	254242	258731	4	1.1075	4489	760593	Autosome	0.00590197	0.0194822
tig00000536	102398	110748	9	-0.7454	8350	789930	Autosome	0.0105706	0.0214158
tig00000536	481722	485980	5	-1.4261	4258	789930	Autosome	0.00539035	0.0214158
tig00000536	696476	700785	5	1.5134	4309	789930	Autosome	0.00545491	0.0214158
MSY_tig00000542	0	13642	7	3.3372	13642	659802	MSY	0.0206759	0.0206759
tig00000545	257824	260000	3	5.8669	2176	896905	Autosome	0.00242612	0.00242612
tig00000548	62372	77140	13	-4.0218	14768	678471	Autosome	0.0217666	0.0475702
tig00000548	473548	491055	14	-2.1189	17507	678471	Autosome	0.0258036	0.0475702
tig00000552	0	5570	3	-0.8625	5570	717057	Autosome	0.00776786	0.00776786
tig00000554	196208	199525	4	-2.1621	3317	738118	Autosome	0.00449386	0.0205604
tig00000554	446956	458815	7	0.8257	11859	738118	Autosome	0.0160665	0.0205604
tig00000573	233130	263974	3	1.1	30844	584991	Autosome	0.0527256	0.0527256
tig00000577	197332	198458	2	1.7786	1126	564441	Autosome	0.00199489	0.00199489
tig00000579	382083	384970	3	1.9516	2887	669334	Autosome	0.00431324	0.00431324
tig00000585	170372	174390	4	1.3508	4018	612729	Autosome	0.00655755	0.0098657
tig00000585	273278	275305	3	-5.6177	2027	612729	Autosome	0.00330815	0.0098657
tig00000586	343739	350135	6	0.8524	6396	397446	Autosome	0.0160928	0.0160928
tig00000589	61136	67878	7	1.074	6742	590526	Autosome	0.0114169	0.0234977
tig00000589	355253	362387	6	0.7854	7134	590526	Autosome	0.0120808	0.0234977
tig00000608	159639	161658	3	-5.669	2019	604862	Autosome	0.00333795	0.0214495
tig00000608	183743	194698	7	0.8439	10955	604862	Autosome	0.0181116	0.0214495
tig00000615	408982	412061	4	1.3793	3079	589737	Autosome	0.00522097	0.00522097
tig00000626	513053	521330	7	0.8873	8277	607403	Autosome	0.0136269	0.0136269
tig00000648	299599	306910	6	-1.2041	7311	557543	Autosome	0.0131129	0.0131129
tig00000650	82972	84976	3	-2.8241	2004	641632	Autosome	0.00312329	0.0191325
tig00000650	507969	513244	5	0.9003	5275	641632	Autosome	0.00822122	0.0191325
tig00000650	635430	640427	2	0.8911	4997	641632	Autosome	0.00778795	0.0191325
tig00000656	59680	77203	18	-5.4976	17523	649287	Autosome	0.0269881	0.0517183
tig00000656	324852	340909	15	-1.6644	16057	649287	Autosome	0.0247302	0.0517183
tig00000657	496192	500386	5	0.8692	4194	614623	Autosome	0.0068237	0.0068237
tig00000662	222470	235817	10	0.7924	13347	471384	Autosome	0.0283145	0.0607976
tig00000662	310097	311103	2	0.9878	1006	471384	Autosome	0.00213414	0.0607976
tig00000662	321226	335532	14	-2.4831	14306	471384	Autosome	0.0303489	0.0607976
tig00000682	217634	219657	3	-0.9062	2023	527773	Autosome	0.00383309	0.0207116
tig00000682	258456	263044	4	-0.8815	4588	527773	Autosome	0.00869313	0.0207116
tig00000682	505476	509796	4	1.0737	4320	527773	Autosome	0.00818534	0.0207116
tig00000684	242564	247915	6	-0.8062	5351	571120	Autosome	0.00936931	0.0130848
tig00000684	417498	419620	3	-0.7687	2122	571120	Autosome	0.00371551	0.0130848
tig00000693	265272	272606	6	1.5803	7334	460230	Autosome	0.0159355	0.0159355
tig00000707	190731	195757	5	1.2387	5026	392580	Autosome	0.0128025	0.0128025
tig00000709	53933	72672	13	1.3937	18739	355338	Autosome	0.0527357	0.103172
tig00000709	334320	352242	16	-1.8534	17922	355338	Autosome	0.0504365	0.103172
tig00000716	387923	388933	2	4.3354	1010	482296	Autosome	0.00209415	0.00209415
tig00000719	129198	133294	5	0.8943	4096	426325	Autosome	0.00960769	0.00960769
tig00000720	129612	130619	2	-8.1862	1007	454717	Autosome	0.00221456	0.00221456
tig00000722	74331	77477	4	0.8778	3146	439061	Autosome	0.00716529	0.0248758
tig00000722	227028	234804	5	-0.8082	7776	439061	Autosome	0.0177105	0.0248758
tig00000734	41374	59978	17	0.903	18604	168531	Autosome	0.110389	0.110389
tig00000753	36282	41341	6	1.261	5059	332064	Autosome	0.015235	0.015235
tig00000757	209203	210229	2	-0.8122	1026	377775	Autosome	0.0027159	0.0027159
tig00000759	49681	50687	2	4.8533	1006	369363	Autosome	0.00272361	0.0158272
tig00000759	248915	253755	4	0.7894	4840	369363	Autosome	0.0131036	0.0158272
tig00000761	50227	53485	4	2.7396	3258	271259	Autosome	0.0120107	0.0233025
tig00000761	249198	252261	3	-1.0597	3063	271259	Autosome	0.0112918	0.0233025
tig00000774	117481	118546	2	4.8276	1065	414588	Autosome	0.00256882	0.0107335
tig00000774	189751	193136	4	-0.7932	3385	414588	Autosome	0.00816473	0.0107335
tig00000781	238270	243999	6	0.7528	5729	317436	Autosome	0.0180477	0.028872
tig00000781	312808	316244	4	0.7604	3436	317436	Autosome	0.0108242	0.028872
tig00000783	191259	196052	3	-0.808	4793	415274	Autosome	0.0115418	0.0115418
tig00000790	0	4402	5	0.8988	4402	343146	Autosome	0.0128284	0.0166023
tig00000790	335601	336896	2	0.998	1295	343146	Autosome	0.0037739	0.0166023
tig00000827	216265	218545	3	-0.7809	2280	410282	Autosome	0.00555715	0.00555715
tig00000897	238118	248860	4	0.8848	10742	318136	Autosome	0.0337654	0.0337654
tig00000903	116812	121164	3	-0.7909	4352	161535	Autosome	0.0269415	0.0269415
tig00000905	0	10897	6	-3.7572	10897	255236	Autosome	0.0426938	0.0567005
tig00000905	69341	72916	3	-0.9607	3575	255236	Autosome	0.0140066	0.0567005
tig00000907	22540	27394	5	5.2539	4854	197800	Autosome	0.0245399	0.0245399
tig00000919	290015	294577	3	-1.4649	4562	296330	Autosome	0.015395	0.015395
tig00000942	113952	121474	5	0.8683	7522	139845	Autosome	0.0537881	0.0537881
tig00000956	0	18426	8	0.9046	18426	148186	Autosome	0.124344	0.124344
tig00000961	18096	26834	7	4.5585	8738	271978	Autosome	0.0321276	0.0321276
tig00000983	35668	44183	6	-1.0519	8515	146385	Autosome	0.0581685	0.0581685
tig00000989	0	9948	7	-0.7671	9948	99886	Autosome	0.0995935	0.0995935
tig00001017	65479	70301	3	0.7828	4822	123950	Autosome	0.0389028	0.0389028
tig00001054	140322	143324	4	4.7464	3002	171390	Autosome	0.0175156	0.0175156
tig00001151	62911	67974	5	-0.7521	5063	153319	Autosome	0.0330227	0.0330227
tig00001170	105820	115123	5	-0.7966	9303	122369	Autosome	0.0760242	0.0760242
tig00001240	24894	32942	9	1.0605	8048	57456	Autosome	0.140072	0.140072
tig00001248	42126	49890	7	-0.9281	7764	52163	Autosome	0.148841	0.148841
MSY_tig00001274	0	16258	6	4.432	16258	50333	MSY	0.323009	0.323009
tig00001277	0	11412	4	-0.7646	11412	52768	Autosome	0.216267	0.243329
tig00001277	48491	49919	2	-1.0167	1428	52768	Autosome	0.0270619	0.243329
tig00001285	0	43731	9	0.9497	43731	62540	Autosome	0.699248	0.699248
tig00001294	0	9497	7	0.7379	9497	54574	Autosome	0.174021	0.247884
tig00001294	10498	14529	5	-1.1324	4031	54574	Autosome	0.073863	0.247884
tig00001427	32916	44701	7	0.7726	11785	51238	Autosome	0.230005	0.230005
tig00001527	0	25555	24	-0.7834	25555	26632	Autosome	0.95956	0.95956
tig00002164	0	7757	5	-0.7426	7757	8422	Autosome	0.92104	0.92104
Y_tig00004323	509578	514719	5	0.7733	5141	13289677	Y-like	0.000386842	0.0029383
Y_tig00004323	577954	588654	11	0.8221	10700	13289677	Y-like	0.000805136	0.0029383
Y_tig00004323	1259480	1265519	7	-6.3388	6039	13289677	Y-like	0.000454413	0.0029383
Y_tig00004323	3668008	3672762	5	1.6639	4754	13289677	Y-like	0.000357721	0.0029383
Y_tig00004323	10015374	10016380	2	3.5568	1006	13289677	Y-like	7.56979e-05	0.0029383
Y_tig00004323	11756561	11759089	3	1.0172	2528	13289677	Y-like	0.000190223	0.0029383
Y_tig00004323	11920559	11926245	5	0.7459	5686	13289677	Y-like	0.000427851	0.0029383
Y_tig00004323	12321831	12323278	2	1.3983	1447	13289677	Y-like	0.000108882	0.0029383
Y_tig00004323	13154987	13156735	2	1.9572	1748	13289677	Y-like	0.000131531	0.0029383
tig00004325	306126	308690	3	-1.2379	2564	525632	Autosome	0.00487794	0.00487794
tig00004326	499147	506072	7	2.0227	6925	5592715	Autosome	0.00123822	0.0199549
tig00004326	534818	568393	15	1.2995	33575	5592715	Autosome	0.00600335	0.0199549
tig00004326	575194	576195	2	6.0098	1001	5592715	Autosome	0.000178983	0.0199549
tig00004326	577585	600034	11	0.9832	22449	5592715	Autosome	0.00401397	0.0199549
tig00004326	724081	749355	16	-1.8531	25274	5592715	Autosome	0.00451909	0.0199549
tig00004326	759474	766369	7	-1.3089	6895	5592715	Autosome	0.00123285	0.0199549
tig00004326	803434	804434	2	1.2675	1000	5592715	Autosome	0.000178804	0.0199549
tig00004326	1878023	1880474	3	-1.0279	2451	5592715	Autosome	0.000438249	0.0199549
tig00004326	2850502	2858849	9	-2.6128	8347	5592715	Autosome	0.00149248	0.0199549
tig00004326	3217592	3219872	3	5.0379	2280	5592715	Autosome	0.000407673	0.0199549
tig00004326	4539925	4541330	2	5.718	1405	5592715	Autosome	0.00025122	0.0199549
tig00004328	142283	146370	3	-1.1251	4087	5575783	Autosome	0.000732991	0.0142801
tig00004328	245841	249769	3	1.079	3928	5575783	Autosome	0.000704475	0.0142801
tig00004328	591396	605212	13	0.9024	13816	5575783	Autosome	0.00247786	0.0142801
tig00004328	665445	668988	4	1.2915	3543	5575783	Autosome	0.000635426	0.0142801
tig00004328	1001213	1003219	3	-1.207	2006	5575783	Autosome	0.00035977	0.0142801
tig00004328	1203461	1213116	6	-0.7948	9655	5575783	Autosome	0.0017316	0.0142801
tig00004328	1608068	1613046	3	0.9969	4978	5575783	Autosome	0.000892789	0.0142801
tig00004328	1677138	1683212	3	-2.6462	6074	5575783	Autosome	0.00108935	0.0142801
tig00004328	2174858	2181955	7	0.7966	7097	5575783	Autosome	0.00127283	0.0142801
tig00004328	4192410	4194639	3	-4.0925	2229	5575783	Autosome	0.000399764	0.0142801
tig00004328	4743544	4752490	8	-1.6747	8946	5575783	Autosome	0.00160444	0.0142801
tig00004328	5030594	5031596	2	-2.4797	1002	5575783	Autosome	0.000179706	0.0142801
tig00004328	5172739	5185001	9	2.3876	12262	5575783	Autosome	0.00219915	0.0142801
tig00004329	913278	915444	2	-1.778	2166	1677990	Autosome	0.00129083	0.0564187
tig00004329	1025574	1027593	3	-1.4274	2019	1677990	Autosome	0.00120323	0.0564187
tig00004329	1282660	1304018	16	0.7617	21358	1677990	Autosome	0.0127283	0.0564187
tig00004329	1305667	1328120	19	3.1958	22453	1677990	Autosome	0.0133809	0.0564187
tig00004329	1368694	1415368	28	3.5203	46674	1677990	Autosome	0.0278154	0.0564187
tig00004330	0	26063	2	-1.9514	26063	26612	Autosome	0.97937	0.97937
tig00004331	783622	786642	2	1.1549	3020	2636474	Autosome	0.00114547	0.00308101
tig00004331	1336750	1338774	3	1.1997	2024	2636474	Autosome	0.000767692	0.00308101
tig00004331	1696887	1699966	3	0.89	3079	2636474	Autosome	0.00116785	0.00308101
tig00004332	911106	913333	3	3.8292	2227	1011033	Autosome	0.0022027	0.0022027
tig00004334	688532	691046	3	-2.251	2514	1061425	Autosome	0.00236851	0.00236851
tig00004338	327165	328626	2	1.2775	1461	489673	Autosome	0.00298362	0.0722686
tig00004338	437089	471016	9	-0.8289	33927	489673	Autosome	0.069285	0.0722686
tig00004339	0	34694	4	-1.0206	34694	39127	Autosome	0.886702	0.886702
tig00004341	112970	116223	2	-1.3945	3253	825910	Autosome	0.00393869	0.0154351
tig00004341	312450	321945	3	-0.8124	9495	825910	Autosome	0.0114964	0.0154351
tig00004343	0	5179	4	0.7991	5179	332653	Autosome	0.0155688	0.0155688
tig00004344	39208	44898	4	0.9036	5690	297582	Autosome	0.0191208	0.0191208
tig00004346	270597	276860	4	0.7796	6263	612501	Autosome	0.0102253	0.0102253
tig00004352	172516	186664	7	-1.0846	14148	434431	Autosome	0.0325667	0.0325667
Y_tig00004353	138990	142004	4	3.9036	3014	284804	Y-like	0.0105827	0.0105827
tig00004359	259646	262648	4	0.9131	3002	413879	Autosome	0.00725333	0.01895
tig00004359	408213	413054	3	-1.5829	4841	413879	Autosome	0.0116967	0.01895
tig00004364	36898	46575	4	-0.9174	9677	111634	Autosome	0.0866851	0.0866851
tig00100739	2466927	2473822	4	-2.2246	6895	4313006	Autosome	0.00159865	0.00483862
tig00100739	3508095	3522069	12	0.7697	13974	4313006	Autosome	0.00323997	0.00483862
tig00100741	404677	406679	3	3.0126	2002	2639690	Autosome	0.000758422	0.0233474
tig00100741	633057	634058	2	-1.2002	1001	2639690	Autosome	0.000379211	0.0233474
tig00100741	781307	783326	3	2.0798	2019	2639690	Autosome	0.000764863	0.0233474
tig00100741	916679	930187	13	2.1016	13508	2639690	Autosome	0.00511727	0.0233474
tig00100741	1255097	1257648	3	1.0336	2551	2639690	Autosome	0.000966401	0.0233474
tig00100741	1503724	1511346	6	0.8656	7622	2639690	Autosome	0.00288746	0.0233474
tig00100741	2319914	2323276	3	-1.5378	3362	2639690	Autosome	0.00127363	0.0233474
tig00100741	2468532	2494142	15	0.8071	25610	2639690	Autosome	0.0097019	0.0233474
tig00100741	2538544	2542499	3	1.186	3955	2639690	Autosome	0.00149828	0.0233474
tig00100744	1528220	1530492	3	-2.1144	2272	2001474	Autosome	0.00113516	0.00263006
tig00100744	1726478	1729470	2	-1.7259	2992	2001474	Autosome	0.0014949	0.00263006
tig00100745	941340	944713	2	-4.1031	3373	1653025	Autosome	0.0020405	0.0020405
tig00100747	472575	478342	5	-0.9529	5767	1581787	Autosome	0.00364588	0.00784682
tig00100747	861403	868048	6	-0.8604	6645	1581787	Autosome	0.00420094	0.00784682
tig00100749	381954	383153	2	-1.387	1199	1385635	Autosome	0.000865307	0.00162453
tig00100749	777667	778719	2	-2.2623	1052	1385635	Autosome	0.000759219	0.00162453
MSY_tig00100752	345736	351623	3	1.4342	5887	1504067	MSY	0.00391405	0.00391405
tig00100754	347007	350254	4	2.1734	3247	1197276	Autosome	0.00271199	0.00733749
tig00100754	769142	774680	4	-0.9906	5538	1197276	Autosome	0.0046255	0.00733749
tig00100755	182530	186117	4	0.848	3587	938038	Autosome	0.00382394	0.00832376
tig00100755	495600	496607	2	-6.9739	1007	938038	Autosome	0.00107352	0.00832376
tig00100755	590528	593742	4	-1.3196	3214	938038	Autosome	0.0034263	0.00832376
tig00100761	440147	450768	6	-0.7561	10621	465216	Autosome	0.0228303	0.0228303
tig00100762	273632	279288	3	0.7472	5656	913083	Autosome	0.0061944	0.00801242
tig00100762	627881	629541	2	-1.6424	1660	913083	Autosome	0.00181802	0.00801242
tig00100773	33643	50411	15	-1.2688	16768	641822	Autosome	0.0261256	0.0597315
tig00100773	169442	175063	4	-1.8536	5621	641822	Autosome	0.00875788	0.0597315
tig00100773	192333	198507	7	-3.7622	6174	641822	Autosome	0.00961949	0.0597315
tig00100773	263577	269512	6	-2.5182	5935	641822	Autosome	0.00924711	0.0597315
tig00100773	602215	606054	3	-2.5409	3839	641822	Autosome	0.00598141	0.0597315
tig00100774	0	11579	5	1.1342	11579	13860	Autosome	0.835426	0.835426
tig00100777	524122	526491	3	-1.8035	2369	631757	Autosome	0.00374986	0.00583927
tig00100777	551138	552458	2	-5.8106	1320	631757	Autosome	0.00208941	0.00583927
tig00100818	0	18555	2	-0.7883	18555	31400	Autosome	0.590924	0.590924

## Sheet: Table S8
Table S8. Coverage analysis for A. watsonii male and female reads mapped to A. tuberculatus draft genome using DifCover pipeline
Contig	Start	Stop	Windows	log2(Male coverage/Female coverage)	Bases spanned	Contig length	Contig name	Proportion_full	Total contig proportion with significantly different coverage
tig00000001	1035292	1050781	3	2.7164	15489	18972563	Autosome	0.000816389	0.00259353
tig00000001	1193297	1196409	2	3.7833	3112	18972563	Autosome	0.000164026	0.00259353
tig00000001	2056110	2059114	4	-8.8945	3004	18972563	Autosome	0.000158334	0.00259353
tig00000001	2854313	2855315	2	4.8424	1002	18972563	Autosome	5.28131e-05	0.00259353
tig00000001	3079807	3081839	3	4.9837	2032	18972563	Autosome	0.000107102	0.00259353
tig00000001	3760609	3766703	4	-5.6344	6094	18972563	Autosome	0.000321201	0.00259353
tig00000001	6116814	6117818	2	-6.2861	1004	18972563	Autosome	5.29185e-05	0.00259353
tig00000001	9175230	9177167	2	-0.9395	1937	18972563	Autosome	0.000102095	0.00259353
tig00000001	9179055	9182283	2	-3.5549	3228	18972563	Autosome	0.00017014	0.00259353
tig00000001	9776379	9778679	2	-4.9106	2300	18972563	Autosome	0.000121228	0.00259353
tig00000001	9897669	9899670	3	3.0133	2001	18972563	Autosome	0.000105468	0.00259353
tig00000001	18328178	18333977	4	-1.5717	5799	18972563	Autosome	0.000305652	0.00259353
tig00000001	18601410	18603614	2	-2.2248	2204	18972563	Autosome	0.000116168	0.00259353
tig00000003	1227107	1230709	2	-2.8317	3602	16988000	Autosome	0.000212032	0.00509024
tig00000003	2148344	2152887	4	1.3879	4543	16988000	Autosome	0.000267424	0.00509024
tig00000003	2844730	2854181	8	0.9903	9451	16988000	Autosome	0.000556334	0.00509024
tig00000003	8613270	8614420	2	1.8369	1150	16988000	Autosome	6.76948e-05	0.00509024
tig00000003	8877915	8887205	4	-0.9832	9290	16988000	Autosome	0.000546857	0.00509024
tig00000003	12267319	12272133	3	-0.9514	4814	16988000	Autosome	0.000283377	0.00509024
tig00000003	12339657	12343227	2	-2.6515	3570	16988000	Autosome	0.000210148	0.00509024
tig00000003	12718063	12750027	14	0.8652	31964	16988000	Autosome	0.00188156	0.00509024
tig00000003	13207468	13211062	3	-1.609	3594	16988000	Autosome	0.000211561	0.00509024
tig00000003	14714283	14717498	4	-4.02	3215	16988000	Autosome	0.000189251	0.00509024
tig00000003	15390528	15397792	3	-0.9286	7264	16988000	Autosome	0.000427596	0.00509024
tig00000003	16795918	16799934	4	-2.8613	4016	16988000	Autosome	0.000236402	0.00509024
tig00000006	4007632	4010640	4	-8.4574	3008	16709921	Autosome	0.000180013	0.0013629
tig00000006	11045812	11049342	4	4.5511	3530	16709921	Autosome	0.000211252	0.0013629
tig00000006	11281751	11285275	3	1.4614	3524	16709921	Autosome	0.000210893	0.0013629
tig00000006	11569380	11571811	3	-2.6991	2431	16709921	Autosome	0.000145482	0.0013629
tig00000006	15075041	15076842	2	-9.6431	1801	16709921	Autosome	0.00010778	0.0013629
tig00000006	15089147	15091378	3	-1.8474	2231	16709921	Autosome	0.000133513	0.0013629
tig00000006	15367795	15374044	7	9.2147	6249	16709921	Autosome	0.000373969	0.0013629
tig00000009	2805505	2809192	4	2.696	3687	13687338	Autosome	0.000269373	0.00480656
tig00000009	3233178	3235556	3	-3.418	2378	13687338	Autosome	0.000173737	0.00480656
tig00000009	8509807	8517618	4	1.4129	7811	13687338	Autosome	0.000570673	0.00480656
tig00000009	9215333	9218038	2	3.3374	2705	13687338	Autosome	0.000197628	0.00480656
tig00000009	10817620	10835100	2	6.2566	17480	13687338	Autosome	0.00127709	0.00480656
tig00000009	10884458	10888735	4	5.8747	4277	13687338	Autosome	0.000312479	0.00480656
tig00000009	10889850	10893894	3	2.3661	4044	13687338	Autosome	0.000295456	0.00480656
tig00000009	12092345	12093539	2	5.1154	1194	13687338	Autosome	8.72339e-05	0.00480656
tig00000009	12163052	12166377	4	-3.4328	3325	13687338	Autosome	0.000242925	0.00480656
tig00000009	12201403	12219290	11	-0.8298	17887	13687338	Autosome	0.00130683	0.00480656
tig00000009	13586346	13587347	2	4.4928	1001	13687338	Autosome	7.31333e-05	0.00480656
tig00000018	3229537	3234489	4	-6.3697	4952	11503954	Autosome	0.000430461	0.0070115
tig00000018	3235747	3240394	4	-2.0256	4647	11503954	Autosome	0.000403948	0.0070115
tig00000018	3643701	3644853	2	1.136	1152	11503954	Autosome	0.000100139	0.0070115
tig00000018	3731569	3733940	2	-3.6962	2371	11503954	Autosome	0.000206103	0.0070115
tig00000018	5382309	5390577	3	-1.6838	8268	11503954	Autosome	0.000718709	0.0070115
tig00000018	11031372	11034633	2	-4.2657	3261	11503954	Autosome	0.000283468	0.0070115
tig00000018	11100723	11117263	4	0.9433	16540	11503954	Autosome	0.00143777	0.0070115
tig00000018	11225140	11264609	10	1.3939	39469	11503954	Autosome	0.00343091	0.0070115
tig00000020	366071	369074	4	-10.1756	3003	10988104	Autosome	0.000273296	0.000273296
tig00000023	9272656	9275823	3	-3.9344	3167	11160407	Autosome	0.000283771	0.00497437
tig00000023	9277105	9285081	5	-1.4078	7976	11160407	Autosome	0.000714669	0.00497437
tig00000023	9977682	9987546	5	-0.7461	9864	11160407	Autosome	0.000883839	0.00497437
tig00000023	10142909	10147511	2	-1.437	4602	11160407	Autosome	0.000412351	0.00497437
tig00000023	10748325	10764363	14	-9.6361	16038	11160407	Autosome	0.00143704	0.00497437
tig00000023	10765376	10770486	4	-3.997	5110	11160407	Autosome	0.000457869	0.00497437
tig00000023	10772240	10777787	5	-8.4493	5547	11160407	Autosome	0.000497025	0.00497437
tig00000023	11155718	11158930	3	-2.4404	3212	11160407	Autosome	0.000287803	0.00497437
tig00000031	3350767	3352031	2	-6.2977	1264	10504470	Autosome	0.00012033	0.00539475
tig00000031	3534747	3537524	3	-1.6567	2777	10504470	Autosome	0.000264364	0.00539475
tig00000031	5994940	6004522	5	1.6871	9582	10504470	Autosome	0.000912183	0.00539475
tig00000031	9940161	9961122	6	-1.1934	20961	10504470	Autosome	0.00199544	0.00539475
tig00000031	10353074	10375159	7	-1.1411	22085	10504470	Autosome	0.00210244	0.00539475
tig00000039	1080320	1085670	4	-3.6422	5350	9459992	Autosome	0.00056554	0.00403098
tig00000039	1351676	1378529	6	3.4352	26853	9459992	Autosome	0.00283859	0.00403098
tig00000039	1380235	1386165	6	-0.9154	5930	9459992	Autosome	0.00062685	0.00403098
tig00000045	2035204	2036247	2	2.3992	1043	8582355	Autosome	0.000121528	0.0067633
tig00000045	2698977	2731910	21	-0.8529	32933	8582355	Autosome	0.00383729	0.0067633
tig00000045	2735306	2737277	2	4.6902	1971	8582355	Autosome	0.000229657	0.0067633
tig00000045	5179642	5180712	2	8.8718	1070	8582355	Autosome	0.000124674	0.0067633
tig00000045	8098272	8108588	6	1.9102	10316	8582355	Autosome	0.001202	0.0067633
tig00000045	8109926	8120638	5	5.9974	10712	8582355	Autosome	0.00124814	0.0067633
tig00000046	50178	55263	3	-1.2798	5085	7956551	Autosome	0.000639096	0.00861454
tig00000046	271748	274761	4	-9.4462	3013	7956551	Autosome	0.000378682	0.00861454
tig00000046	1257637	1277699	6	2.572	20062	7956551	Autosome	0.00252144	0.00861454
tig00000046	1281409	1286615	5	9.2242	5206	7956551	Autosome	0.000654304	0.00861454
tig00000046	1356471	1357502	2	-11.2188	1031	7956551	Autosome	0.000129579	0.00861454
tig00000046	4054857	4062053	5	-1.609	7196	7956551	Autosome	0.000904412	0.00861454
tig00000046	4799640	4802450	2	-4.1382	2810	7956551	Autosome	0.000353168	0.00861454
tig00000046	4804781	4808816	3	-1.2182	4035	7956551	Autosome	0.000507129	0.00861454
tig00000046	6805123	6825227	12	0.8848	20104	7956551	Autosome	0.00252672	0.00861454
tig00000048	4353293	4356403	4	-2.0254	3110	7894613	Autosome	0.00039394	0.00039394
tig00000052	3715672	3716744	2	5.7117	1072	7224864	Autosome	0.000148376	0.00184709
tig00000052	4692936	4696342	2	-1.4604	3406	7224864	Autosome	0.000471428	0.00184709
tig00000052	6909570	6911003	2	-1.4224	1433	7224864	Autosome	0.000198343	0.00184709
tig00000052	7186585	7194019	4	-0.756	7434	7224864	Autosome	0.00102895	0.00184709
tig00000056	1851972	1854217	3	1.6324	2245	7019767	Autosome	0.000319811	0.00113024
tig00000056	2089958	2091111	2	-1.0788	1153	7019767	Autosome	0.00016425	0.00113024
tig00000056	4588977	4592510	3	1.6594	3533	7019767	Autosome	0.000503293	0.00113024
tig00000056	6935365	6936368	2	-4.4537	1003	7019767	Autosome	0.000142882	0.00113024
tig00000060	1139939	1141820	2	3.846	1881	1351520	Autosome	0.00139177	0.00139177
tig00000065	259549	262423	3	-2.4966	2874	5794789	Autosome	0.000495963	0.00316232
tig00000065	1043033	1052280	5	4.809	9247	5794789	Autosome	0.00159574	0.00316232
tig00000065	3681138	3685337	3	-1.9573	4199	5794789	Autosome	0.000724617	0.00316232
tig00000065	5067720	5069725	2	-3.4998	2005	5794789	Autosome	0.000346001	0.00316232
tig00000071	43696	46003	3	-1.637	2307	5473061	Autosome	0.000421519	0.00271932
tig00000071	285832	289826	2	1.6262	3994	5473061	Autosome	0.000729756	0.00271932
tig00000071	1518755	1521111	3	1.9375	2356	5473061	Autosome	0.000430472	0.00271932
tig00000071	1569512	1571611	3	-3.5846	2099	5473061	Autosome	0.000383515	0.00271932
tig00000071	2559223	2560983	2	-4.7608	1760	5473061	Autosome	0.000321575	0.00271932
tig00000071	2886305	2887398	2	-4.1778	1093	5473061	Autosome	0.000199705	0.00271932
tig00000071	4444835	4446109	2	-4.5371	1274	5473061	Autosome	0.000232777	0.00271932
tig00000075	196509	209032	3	0.8733	12523	572711	Autosome	0.0218662	0.0218662
tig00000079	0	27670	7	-1.1249	27670	28780	Autosome	0.961432	0.961432
Y_tig00000080	3342181	3350879	3	-3.3259	8698	4856065	Y-like	0.00179116	0.0083335
Y_tig00000080	4048623	4071322	6	-1.2153	22699	4856065	Y-like	0.00467436	0.0083335
Y_tig00000080	4846440	4855511	9	-4.0607	9071	4856065	Y-like	0.00186797	0.0083335
tig00000084	66608	69064	3	4.572	2456	4395627	Autosome	0.000558737	0.00089225
tig00000084	2883896	2885362	2	3.3401	1466	4395627	Autosome	0.000333513	0.00089225
tig00000091	3614171	3616526	3	2.4112	2355	4665973	Autosome	0.000504718	0.000879131
tig00000091	4428265	4430012	2	4.8076	1747	4665973	Autosome	0.000374413	0.000879131
tig00000094	577140	587529	4	0.7449	10389	4241956	Autosome	0.00244911	0.00648663
tig00000094	1613297	1614300	2	1.3144	1003	4241956	Autosome	0.000236448	0.00648663
tig00000094	2959776	2975900	6	0.9565	16124	4241956	Autosome	0.00380108	0.00648663
tig00000100	3690043	3693258	3	-1.773	3215	3861678	Autosome	0.00083254	0.00083254
tig00000106	837247	840272	4	6.4835	3025	3667392	Autosome	0.000824837	0.000824837
tig00000110	3210331	3221016	5	-2.3931	10685	3636126	Autosome	0.00293857	0.00293857
tig00000111	3412627	3419273	4	2.6753	6646	3809455	Autosome	0.00174461	0.00325296
tig00000111	3639557	3645303	6	-4.0444	5746	3809455	Autosome	0.00150835	0.00325296
tig00000113	142823	146955	4	5.5533	4132	3024302	Autosome	0.00136627	0.00136627
tig00000122	2022676	2026346	4	2.1917	3670	3139860	Autosome	0.00116884	0.00116884
tig00000125	235553	236553	2	5.7766	1000	3022401	Autosome	0.000330863	0.00255691
tig00000125	308453	313931	3	-2.0445	5478	3022401	Autosome	0.00181247	0.00255691
tig00000125	2642013	2643263	2	-1.5599	1250	3022401	Autosome	0.000413578	0.00255691
tig00000127	521256	522363	2	4.2807	1107	3072789	Autosome	0.000360259	0.0133719
tig00000127	636904	666684	7	0.891	29780	3072789	Autosome	0.00969152	0.0133719
tig00000127	3061095	3071297	5	-1.0327	10202	3072789	Autosome	0.00332011	0.0133719
tig00000135	172795	177535	5	1.1012	4740	551970	Autosome	0.00858742	0.0172292
tig00000135	398503	403273	3	1.106	4770	551970	Autosome	0.00864177	0.0172292
tig00000138	1828472	1856454	4	-2.5424	27982	2982135	Autosome	0.00938321	0.00938321
tig00000139	657522	659793	2	5.2835	2271	2906544	Autosome	0.00078134	0.00078134
tig00000142	45690	47995	3	9.0729	2305	2669922	Autosome	0.000863321	0.00355778
tig00000142	1404794	1406797	3	-2.6382	2003	2669922	Autosome	0.000750209	0.00355778
tig00000142	1559800	1561213	2	1.6599	1413	2669922	Autosome	0.000529229	0.00355778
tig00000142	2492539	2496317	4	-4.5411	3778	2669922	Autosome	0.00141502	0.00355778
tig00000148	914000	915011	2	-1.0101	1011	2804006	Autosome	0.000360556	0.000360556
tig00000150	2157313	2159719	3	6.306	2406	2606905	Autosome	0.000922934	0.000922934
tig00000151	573011	575617	3	-2.6108	2606	2719602	Autosome	0.000958228	0.000958228
tig00000159	18193	26724	3	-1.4661	8531	2623610	Autosome	0.00325163	0.0100476
tig00000159	963896	966767	3	-8.716	2871	2623610	Autosome	0.00109429	0.0100476
tig00000159	1313522	1316776	4	-5.9357	3254	2623610	Autosome	0.00124028	0.0100476
tig00000159	2520119	2531824	4	1.1566	11705	2623610	Autosome	0.00446141	0.0100476
tig00000164	602352	604112	2	2.4394	1760	2965609	Autosome	0.00059347	0.00147086
tig00000164	2520824	2523426	3	-9.4393	2602	2965609	Autosome	0.000877391	0.00147086
tig00000167	140982	142983	3	-5.3944	2001	2504405	Autosome	0.000798992	0.0167289
tig00000167	728187	748893	10	-0.8681	20706	2504405	Autosome	0.00826783	0.0167289
tig00000167	846356	847800	2	1.9354	1444	2504405	Autosome	0.000576584	0.0167289
tig00000167	2167627	2185372	6	1.3597	17745	2504405	Autosome	0.00708552	0.0167289
tig00000171	1624793	1632999	4	-6.3541	8206	2436431	Autosome	0.00336804	0.00475244
tig00000171	2408037	2411410	3	1.8802	3373	2436431	Autosome	0.0013844	0.00475244
tig00000180	42651	46477	4	2.6707	3826	2661645	Autosome	0.00143746	0.0204107
tig00000180	1341970	1392470	7	1.2801	50500	2661645	Autosome	0.0189732	0.0204107
tig00000184	1385563	1390133	3	2.3487	4570	2402460	Autosome	0.00190222	0.00738368
tig00000184	1468008	1481177	7	0.7423	13169	2402460	Autosome	0.00548146	0.00738368
tig00000187	200170	233402	10	-2.3626	33232	2219623	Autosome	0.0149719	0.0217271
tig00000187	893633	896883	4	-4.5297	3250	2219623	Autosome	0.00146421	0.0217271
tig00000187	988477	991306	2	-2.4907	2829	2219623	Autosome	0.00127454	0.0217271
tig00000187	1504299	1513214	5	-1.3466	8915	2219623	Autosome	0.00401645	0.0217271
tig00000193	579909	582628	2	5.1593	2719	2410012	Autosome	0.00112821	0.0135854
tig00000193	846217	850678	5	-3.3568	4461	2410012	Autosome	0.00185103	0.0135854
tig00000193	1307882	1332328	15	1.0204	24446	2410012	Autosome	0.0101435	0.0135854
tig00000193	1840274	1841389	2	2.8376	1115	2410012	Autosome	0.000462653	0.0135854
tig00000196	641929	647957	3	2.7576	6028	1998842	Autosome	0.00301575	0.00370965
tig00000196	1709709	1711096	2	-3.6549	1387	1998842	Autosome	0.000693902	0.00370965
tig00000197	75859	100416	4	-0.8255	24557	2164922	Autosome	0.0113431	0.0222276
tig00000197	114679	131167	5	-0.8334	16488	2164922	Autosome	0.00761598	0.0222276
tig00000197	514811	519073	2	-2.2078	4262	2164922	Autosome	0.00196866	0.0222276
tig00000197	770438	773252	3	-3.9139	2814	2164922	Autosome	0.00129982	0.0222276
tig00000199	681189	686548	3	2.2332	5359	2304771	Autosome	0.00232518	0.00232518
tig00000201	0	4546	5	0.8388	4546	2202744	Autosome	0.00206379	0.0270354
tig00000201	1453866	1472639	5	-1.3253	18773	2202744	Autosome	0.00852255	0.0270354
tig00000201	2161111	2197344	8	1.0712	36233	2202744	Autosome	0.016449	0.0270354
tig00000204	1591830	1593874	3	-9.136	2044	2226243	Autosome	0.000918139	0.000918139
tig00000210	382820	384830	3	-5.0444	2010	2102549	Autosome	0.000955982	0.00949562
tig00000210	671313	689268	2	-6.5026	17955	2102549	Autosome	0.00853963	0.00949562
tig00000215	296556	304156	3	2.1158	7600	2006682	Autosome	0.00378735	0.0100923
tig00000215	378360	385256	3	-1.0044	6896	2006682	Autosome	0.00343652	0.0100923
tig00000215	554806	560562	3	1.9669	5756	2006682	Autosome	0.00286842	0.0100923
tig00000218	1943018	1945433	3	-9.152	2415	2065968	Autosome	0.00116894	0.00116894
tig00000219	1805533	1810673	4	2.5997	5140	1890854	Autosome	0.00271835	0.00271835
tig00000225	99423	110066	8	-0.9124	10643	1890739	Autosome	0.00562902	0.0132874
tig00000225	530995	545475	6	1.1362	14480	1890739	Autosome	0.00765838	0.0132874
tig00000230	1723314	1730534	5	-2.5007	7220	1732539	Autosome	0.00416729	0.00416729
tig00000233	1534878	1570814	8	1.6698	35936	1832206	Autosome	0.0196135	0.0211423
tig00000233	1828448	1831249	3	2.9515	2801	1832206	Autosome	0.00152876	0.0211423
tig00000252	477115	520043	11	-0.8301	42928	1643131	Autosome	0.0261257	0.0299806
tig00000252	840705	844736	5	-4.2308	4031	1643131	Autosome	0.00245324	0.0299806
tig00000252	1466991	1469294	3	3.4721	2303	1643131	Autosome	0.00140159	0.0299806
tig00000253	397456	399550	3	5.1962	2094	1526217	Autosome	0.00137202	0.0173114
tig00000253	564188	588515	10	-0.7534	24327	1526217	Autosome	0.0159394	0.0173114
tig00000262	49781	58239	5	-0.9281	8458	1722292	Autosome	0.0049109	0.0116508
tig00000262	737134	738429	2	2.3535	1295	1722292	Autosome	0.000751905	0.0116508
tig00000262	970476	976599	4	1.0927	6123	1722292	Autosome	0.00355515	0.0116508
tig00000262	1078375	1082565	2	-3.1881	4190	1722292	Autosome	0.0024328	0.0116508
tig00000264	1034370	1041670	5	-1.147	7300	1429053	Autosome	0.00510828	0.00510828
tig00000266	1179272	1180273	2	-9.6859	1001	1542928	Autosome	0.000648767	0.000648767
tig00000270	806723	821930	4	1.0909	15207	1533667	Autosome	0.00991545	0.0121897
tig00000270	1052274	1055762	4	-4.6869	3488	1533667	Autosome	0.00227429	0.0121897
tig00000275	1522005	1526414	2	2.801	4409	1636423	Autosome	0.00269429	0.00269429
tig00000278	385935	471314	16	0.7481	85379	477067	Autosome	0.178966	0.178966
tig00000282	691906	694945	4	4.7935	3039	1345554	Autosome	0.00225855	0.00595517
tig00000282	992639	997613	3	2.4464	4974	1345554	Autosome	0.00369662	0.00595517
tig00000288	1382412	1384418	3	6.8154	2006	1503521	Autosome	0.0013342	0.0013342
tig00000293	356745	359206	2	-1.6423	2461	1404505	Autosome	0.00175222	0.00521394
[truncated: 154 more rows]

## Sheet: Table S9
Table S9. Coverage analysis for A. tuberculatus male (ERR3220246) and female (ERR3220227) reads mapped to A. tuberculatus draft genome using DifCover pipeline
[truncated: 2,204 more rows]

[truncated: 1 more sheets: Table S10]
