# Supplementary material for: Genomic profiling of dioecious Amaranthus species provides novel insights into species relatedness and sex genes
Source: BMC Biol. 2023 Feb 20;21:37. doi: 10.1186/s12915-023-01539-9 (PMC9940365; doi:10.1186/s12915-023-01539-9)
Supplement: Supplementary file 7 — Additional file 7: Tables S1 – S2. Table S1 – Gene models within A. palmeri male-specific region of the Y exhibiting male-enriched coverage for A. watsonii mapped reads. Table S2 – Transcription factors identified within A. palmeri male-specific region of the Y. [file 12915_2023_1539_MOESM7_ESM.xlsx]

## Sheet: Table S1
Table S1: Gene models within A. palmeri male-specific region of the Y exhibiting male-specific coverage for A. watsonii mapped reads
Gene	Start	End	Length	Annotation	Note*
g4710	532377	537272	4895	pentatricopeptide repeat-containing protein	exons 1, 2, 3, 4, 5 and 6
g4717	636628	637084	456	protein of unknown function	exon 1
g4720	642224	642921	697	protein of unknown function	exons 1 and 2
g4724	665946	667491	1545	protein of unknown function	exons 1 and 2
g4731	767621	769276	1655	protein of unknown function	exon 1
g4733	789994	791289	1295	protein of unknown function	exon 1
g4734	791335	792057	722	serine/arginine-rich splicing factor SC35	exon 1
g4737	808436	814679	6243	CHLM: magnesium protoporphyrin IX methyltransferase	exons 2 and 3
g4749	927918	929543	1625	protein of unknown function	exons 1 and 2
g4825	1676382	1676971	589	protein of unknown function	exons 1 and 2
g4829	1734634	1736592	1958	protein of unknown function	exons 1 and 2
*Exons exhibiting male-specific coverage

## Sheet: Table S2
Table S2: Transcription factors identified within A. palmeri male-specific region of the Y
Family	Family type	Location	Domains	Sequence Annotation
GRF	transcription factor	Scaffold_20:1082806-1083042_ORF-1	IPR010666	Protein of unknown function
AS2-LOB	transcription factor	Scaffold_20:1087086-1087394_ORF+2	IPR004883	LBD18: LOB domain-containing protein 18
AS2-LOB	transcription factor	Scaffold_20:1087086-1087394_ORF+3	IPR004883	LBD18: LOB domain-containing protein 18
BED-type(Zn)	transcription factor/chromatin remodeling	Scaffold_20:1121025-1125660_ORF-2	IPR003656, IPR012337	Putative AC transposase
CCHC(Zn)	transcription factor interactor and regulator	Scaffold_20:1367561-1371025_ORF-3	IPR001878	Protein of unknown function
CCHC(Zn)	transcription factor interactor and regulator	Scaffold_20:1449872-1456906_ORF-1	IPR001878, IPR012337	Protein of unknown function
CCHC(Zn)	transcription factor interactor and regulator	Scaffold_20:1709455-1712046_ORF-1	IPR001878, IPR012337	Retrovirus-related Pol polyprotein from transposon TNT 1-94
CCHC(Zn)	transcription factor interactor and regulator	Scaffold_20:646715-648229_ORF+3	IPR001878	Protein of unknown function
